# Supplementary material for: Health outcomes after national acute sleep deprivation events among the American public
Source: JCI Insight. 2025 Dec 23;11(3):e195344. doi: 10.1172/jci.insight.195344 (PMC12892888; doi:10.1172/jci.insight.195344)
Supplement: Supplemental tables 1-11 [file jciinsight-11-195344-s127.xlsx]

## Sheet: Table of Contents
Table #	Title
Supplemental Table 1	Acute sleep deprivation events with top 3 Google Trends and television broadcasts of the prior day.
Supplemental Table 2	ASDE and reference dates populated with average weekly positive flu tests weighted for block length.
Supplemental Table 3	Phenome-wide analysis of new diagnoses in the 10-day period following the pooled ASDEs.
Supplemental Table 4	Event dates and reference dates for political ASDEs and Thanksgiving.
Supplemental Table 5	Participant characteristics in the Fitbit, Matched EHR, and Total EHR cohorts.
Supplemental Table 6	Sleep and circadian common variants.
Supplemental Table 7	ASDE sleep deprivation genotypes.
Supplemental Table 8	Odds ratios and confidence intervals of influenza healthcare visit as a function of post-ASDE time period adjusted for time-weighted average weekly positive influenza tests, age, sex ploidy, and genomic ancestry prediction in a zero-intercept generalized estimating equation model (n = 204,478).
Supplemental Table 9	Odds ratios and confidence intervals of influenza healthcare visit in short sleep genotype quantile 1 (n = 110,385) as a function of post-ASDE time period adjusted for time-weighted average weekly positive influenza tests, age, sex ploidy, and genomic ancestry prediction in a zero-intercept generalized estimating equation model.
Supplemental Table 10	Odds ratios and confidence intervals of influenza healthcare visit in short sleep genotype quantile 2 (n = 94,093) as a function of post-ASDE time period adjusted for time-weighted average weekly positive influenza tests, age, sex ploidy, and genomic ancestry prediction in a zero-intercept generalized estimating equation model.
Supplemental Table 11	Odds ratios and confidence intervals of influenza diagnosis as a function of short sleep genotype quantile*post-ASDE time period adjusted for time-weighted average weekly positive influenza tests, age, sex ploidy, and genomic ancestry prediction in a zero-intercept generalized estimating equation model (n = 204,478).

## Sheet: Supplemental Table 1
Supplemental Table 1. Acute sleep deprivation events with top 3 Google Trends and television broadcasts of the prior day. P2+: People ages 2 and up from Nielsen ratings.
ASDE	Sleep Deprivation (mins.)	Notable U.S. Events	Top Google Trends			Top Cable Broadcasts									Top National Broadcasts
			#1	#2	#3	#1			#2			#3			#1			#2			#3
						Title	Network	P2+ (000s)	Title	Network	P2+ (000s)	Title	Network	P2+ (000s)	Title	Network	P2+ (000s)	Title	Network	P2+ (000s)	Title	Network	P2+ (000s)
2016-07-29	7.16011	Democratic National Convention	dunkin save	joe biden	demagogue	AMERICAS CHOICE 2016	CNN	7783	AMERICAS CHOICE 2016	CNN	6535	AMERICAS CHOICE 2016	CNN	5658	BIG BANG THEORY, THE	CBS	6707	BIG BROTHER-THU	CBS	5792	LIFE IN PIECES	CBS	4966
2016-08-12	6.16759	Summer Olympics	verge depre	kerri walsh jennings	april ross	NFL PRESEASON: 2016 - NO VS. NE (LIVE)	NFL NETWORK	1291	S OLY PRIME: N/A	NBC SPORTS NETWORK	1437	NFL TOTAL ACCESS	NFL NETWORK	914	SUM OLYM THU PRIME	NBC	31215	BIG BROTHER-THU	CBS	5175	BIG BANG THEORY, THE	CBS	5131
2016-09-27	6.47916	Presidential Debate	arnold palmer	debate tonight	nathan desai	1ST PRESIDENTIAL DEBATE	CNN	9935	NFL REGULAR SEASON L: ATLANTA/NEW ORLEANS	ESPN	8047	PRESIDENTIAL DEBATE	FOX NEWS CHANNEL	11427	BIG BANG THEORY, THE	CBS	14242	DECISION '16 PRES ANA	NBC	12763	VOICE	NBC	11723
2016-10-20	8.30608	Presidential Debate	debate time	what time is the debate	third presidential debate of 2016	3RD PRESIDENTIAL DEBATE	CNN	8761	PRESIDENTIAL DEBATE	FOX NEWS CHANNEL	11378	DEBATE NIGHT IN AMERICA	CNN	6288	SURVIVOR	CBS	8585	DECISION '16 PRES ANA	NBC	8298	VOTE2016:ANALYSIS	ABC	8274
2016-11-03	13.7795	World Series	world series game 7	game 7	world series 2016 game 7	AMERICAN HORROR STORY	FX	2197	QUEEN SUGAR	OPRAH WINFREY NETWORK	1690	SPORTSCENTER 1AM L	ESPN	1085	FOX WORLD SERIES	FOX	40045	CMA AWARDS	ABC	12495	SURVIVOR	CBS	6932
2016-11-09	43.6396	Presidential Election	election results 2016 usa	exit polls	2016 election results	ELECTION NIGHT IN AMERICA	CNN	13900	ELECTION NIGHT IN AMERICA	CNN	14022	ELECTION NIGHT IN AMERICA	CNN	13781	DECISION'16-ELECTION	NBC	11219	VOTE 2016	ABC	8959	VOTE 2016	ABC	8585
2017-02-06	6.24578	Super Bowl	snl sean spicer	sean spicer	howie long	NFL PRIMETIME L	ESPN	2395	PUPPY BOWL: N/A	ANIMAL PLANET	2465	SPORTSCENTER LATE L	ESPN	1445	FOX SUPER BOWL LI	FOX	111317	FOX SUPER BOWL LI	FOX	84534	FOX SUPER BOWL POST GAME	FOX	61081
2017-05-26	6.04073	NBA & NHL Playoffs	gianforte	brad culpepper	montana special election	NBA PLAYOFFS- CONF FNLS L: CLEVELAND/BOSTON	TURNER NETWORK TELEVISION	5804	NHL CONFERENCE FINALS L: OTTAWA/PITTSBURGH	NBC SPORTS NETWORK	2921	INSIDE THE NBA PLAYOFFS	TURNER NETWORK TELEVISION	2287	BIG BANG THEORY, THE	CBS	6432	SUPERIOR DONUTS	CBS	4377	AMERICAN NINJA WARRIOR	NBC	4314
2017-06-19	6.13267	International Cricket Cup	happy fathers day 2017	happy fathers day	india v pakistan	FEAR THE WALKING DEAD	AMC	2396	NASCAR M.E. CUP RACING L: MICHIGAN	FOX SPORTS 1	3144	REAL HOUSEWIVES POTOMAC	BRAVO	1210	CELEBRITY FAMILY FEUD	ABC	6253	60 MINUTES	CBS	5416	STEVE HARVEY'S FUNDERDOME	ABC	5119
2017-07-05	6.71762	Independence Day	joey chestnut	happy 4th of july	hot dog eating contest	WWE SMACKDOWN: WWE SMACKDOWN	USA NETWORK	2329	GREAT AMERICAN EVENTS L	ESPN2	1113	DEADLIEST CATCH SPC	DISCOVERY CHANNEL	1342	MACY'S 4TH JULY FIREWORKS	NBC	6429	NCIS SPECIAL - 7/4	CBS	5055	MACY'S 4TH JULY FIREWORKS	NBC	4755
2017-12-08	6.86867	Thursday Night Football	lilac fire	pearl harbor day	pearl harbor	NFLN THU NT FOOTBALL: 2017 WK 14 NO VS. ATL	NFL NETWORK	3007	USA ORIGINAL MOVIE: PSYCH: THE MOVIE	USA NETWORK	1260	NBA BASKETBALL: LAKERS/76ERS	TURNER NETWORK TELEVISION	1267	NBC+NFLN THU NT FOOTBALL	NBC	14606	BIG BANG THEORY, THE	CBS	14410	YOUNG SHELDON	CBS	12493
2017-12-25	9.23025	Christmas Eve	norad	patriots score	norad santa tracker	COLL FTBL BOWL GAME L: FRESNO STATE/HOUSTON	ESPN	2086	NFL COUNTDOWN L: N/A	ESPN	1161	SPORTSCENTER WEEKEND-PM L	ESPN	1391	OT, THE	FOX	12757	60 MINUTES 12/24	CBS	6293	SIMPSONS-XMAS EVE	FOX	5139
2018-01-01	16.4342	New Year’s Eve	ufc 219 results	eagles score	nfl scores	NEW YEARS EVE LIVE	CNN	2339	NEW YEARS EVE LIVE W/ AC: N/A	CNN	2228	NFL COUNTDOWN L: N/A	ESPN	1471	PRIMETIME NYRE '18	ABC	15798	PRIMETIME NYRE '18	ABC	10517	OT, THE	FOX	10499
2018-02-05	10.2705	Super Bowl	kylie jenner baby	stream super bowl	kylie jenner	NFL PRIMETIME L	ESPN	2431	PUPPY BOWL: N/A	ANIMAL PLANET	3046	SPORTSCENTER LATE L	ESPN	1732	SUPERBOWL GAME LII	NBC	103391	SUPERBOWL POST	NBC	73451	THIS IS US	NBC	26972
2018-12-18	6.1606	Monday Night Football	quizlet live	kahoot	catriona gray	NFL REGULAR SEASON L: NEW ORLEANS/CAROLINA	ESPN	13006	SPORTSCENTER 12AM L	ESPN	3673	MONDAY NIGHT KICKOFF L	ESPN	4535	VOICE	NBC	9463	AGT: HOLIDAY 12/17	NBC	6163	NEIGHBORHOOD, THE	CBS	6075
2018-12-25	10.9331	Christmas Eve	santa tracker norad	norad	ostarine	NFL REGULAR SEASON L: DENVER/OAKLAND	ESPN	8597	MONDAY NIGHT KICKOFF L	ESPN	3911	SPORTSCENTER 12AM L	ESPN	2831	NBC MOVIE SPECIAL	NBC	4403	NEIGHBORHOOD, THE	CBS	2996	NEIGHBORHOOD, THE	CBS	2791
2019-01-01	14.8316	New Year’s Eve	elizabeth warren	adam vinatieri	louis ck	COLL FTBL BOWL GAME L: NC SATE/TEXAS A&M	ESPN	5142	COLL FTBL BOWL GAME L: MISSOURI/OKLAHOMA STATE	ESPN	3830	SPORTSCENTER LATE L	ESPN	1936	PRIMETIME NYRE '19	ABC	11521	PRIMETIME NYRE '19	ABC	7961	NBC NY EVE-PRIME	NBC	5395
2019-05-20	6.55832	Game of Thrones Finale	robert f smith	morehouse college	deontay wilder	GAME OF THRONES	HBO PRIME	13613	NBA PLAYOFFS- CONF FNLS L: BUCKS/RAPTORS	TURNER NETWORK TELEVISION	6158	INSIDE THE NBA PLAYOFFS	TURNER NETWORK TELEVISION	3016	AMERICAN IDOL-SUN	ABC	8739	60 MINUTES	CBS	8420	SUNDAY MORNING	CBS	5424
2019-05-29	6.84307	America’s Got Talent Premiere	ohio tornado	dayton tornado	iggy azalea new pics	WWE SMACKDOWN: WWE SMACKDOWN	USA NETWORK	2072	REAL HOUSEWIVES BEV HILLS	BRAVO	1709	CHRISLEY KNOWS BEST	USA NETWORK	1342	AMERICA'S GOT TALENT	NBC	9745	NCIS	CBS	6137	NCIS 9P-SPECIAL	CBS	5579
2019-06-07	6.55119	FIFA Women’s World Cup	granger smith	mark stevens	granger smith son	DOUBLE SHOT AT LOVE MTV	MTV	674	QUEEN OF THE SOUTH	USA NETWORK	988	LIVE PD PRESENTS: PD CAM	A&E NETWORK	1118	CELEBRITY FAMILY FEUD	ABC	5562	NBC NHL STANLEY CUP PLAYOFFS	NBC	5453	BIG BANG THEORY, THE	CBS	5004
2019-12-20	7.45645	Primary Debate	john dingell	asap rocky	wayne brady	NBA BASKETBALL: LAKERS/BUCKS	TURNER NETWORK TELEVISION	2782	NBA BASKETBALL: ROCKETS/CLIPPERS	TURNER NETWORK TELEVISION	1879	PBS/POLITICO LA DEM DEB: N/A	CNN	4089	YOUNG SHELDON	CBS	5541	MOM-ENC	CBS	4107	UNICORN-ENC	CBS	3867
2020-01-01	11.6177	New Year’s Eve	new year's eve	happy new year 2020 images	nochevieja	COLL FTBL BOWL GAME L: UTAH/TEXAS	ESPN	5608	COLL FTBL SCOREBOARD L	ESPN	3471	COLL FTBL BOWL GAME L: NAVY/KANSAS STATE	ESPN	3326	PRIMETIME NYRE '20	ABC	10819	PRIMETIME NYRE '20	ABC	7321	NBC NY EVE-PRIME	NBC	5310
2020-03-12	6.12071	COVID-19 Pandemic	josie harris	harvey weinstein	pandemic define	HANNITY	FOX NEWS CHANNEL	6419	SPORTSCENTER 12AM L	ESPN	1699	CUOMO PRIME TIME	CNN	3436	MASKED SINGER, THE	FOX	7238	SURVIVOR	CBS	6906	CBS NWS SP RP:TR	CBS	6557
2020-09-30	9.05875	Presidential Debate	debate tonight	what time is debate tonight	delonte west	PRESIDENTIAL DEBATE	FOX NEWS CHANNEL	17812	PRES DEBATE/ANALYSIS	FOX NEWS CHANNEL	12548	1ST PRESIDENTIAL DEBATE	CNN	8287	VOTE2020: PRES DEBATE	ABC	12620	DECISION'20 PRES	NBC	9666	VOTE2020:ANALYSIS-9	ABC	8692
2020-10-23	6.89559	Presidential Debate	what time is the debate tonight	debate tonight	noah cyrus	PRESIDENTIAL DEBATE	FOX NEWS CHANNEL	15405	PRES DEBATE/ANALYSIS	FOX NEWS CHANNEL	12143	FINAL PRESIDENTIAL DEBATE	CNN	7508	VTE2020:PRES DEBATE	ABC	11228	DECISION'20 PRES	NBC	10625	FOX+NFLN THU NT FOOTBALL	FOX	10069
2020-11-04	23.8734	Presidential Election	election results #election2020	live election results	resultados electorales #election2020	FOX NEWS DEMOCRACY 2020	FOX NEWS CHANNEL	14397	FOX NEWS DEMOCRACY 2020	FOX NEWS CHANNEL	13598	FOX NEWS DEMOCRACY 2020	FOX NEWS CHANNEL	14534	VOTE 2020-8:00 PM	ABC	6287	DECISION'20-ELECT PRES	NBC	5792	CAMPAIGN 2020 ELECT	CBS	4485
2020-11-06	9.0813	Thursday Night Football	why is nevada taking so long	when will nevada be called	power ball	ELECTION NIGHT AMER CONT	CNN	7613	ELECTION NIGHT AMER CONT	CNN	6666	ELECTION NIGHT AMER CONT	CNN	6555	FOX+NFLN THU NT FOOTBALL	FOX	13169	FOX+NFLN THU NT PRE	FOX	8821	YOUNG SHELDON	CBS	6771
2020-12-25	11.1895	Christmas Eve	charles kushner	santa tracker norad	santa tracker	24 HOURS OF A XMAS STORY: CHRISTMAS STORY, A	TBS NETWORK	2478	24 HOURS OF A XMAS STORY	TBS NETWORK	1812	FROSTY THE SNOWMAN	FREEFORM	1401	NBC MOVIE SPECIAL	NBC	4750	YOUNG SHELDON	CBS	3256	GREATEST SHOWMAN, THE	ABC	2698
2021-01-01	11.121	New Year’s Eve	mf doom	samuel little	becky hammon	COLL FTBL BOWL GAME L	ESPN	3735	COLL FTBL SCOREBOARD L	ESPN	2663	NEW YEARS EVE LIVE W/ AC: N/A	CNN	3364	PRIMETIME NYRE '21	ABC	11219	PRIMETIME NYRE '21	ABC	8352	NBC NY EVE-PRIME	NBC	4788
2021-01-07	8.78724	Election Certification	capitol building	dr dre	25th amendment	BN/MOB ATTACKS US CAPITOL	CNN	10168	BN/MOB ATTACKS US CAPITOL	CNN	10051	CUOMO PRIME TIME	CNN	8725	NBC NEWS SP RPT	NBC	5822	STORMING CAPITOL	ABC	3842	YOUNG SHELDON	CBS	3649
2021-06-07	6.36829	CONCACAF Soccer Final	tb joshua	hawks vs 76ers	julio jones	CONCACAF NATION LG 6/6: MEXICO VS USA	TUDN	1122	90 DAY FIANCE: HAPPILY EV: N/A	TLC	2124	MLB SUNDAY NIGHT L: BOSTON/NY YANKEES	ESPN	1791	60 MINUTES	CBS	7064	CELEBRITY FAMILY FEUD	ABC	5741	NBA PLAYOFFS ON ABC	ABC	5489
2021-12-17	6.52808	Thursday Night Football	todrick hall	urban meyer	flow la movie	NFLN THU NT FOOTBALL: 2021 WK15 KC VS. LAC	NFL NETWORK	2855	NFLN THU NT PRE-KICK	NFL NETWORK	1585	NFL THU NT POST-GAME	NFL NETWORK	1132	NFLN THU NT FOOTBALL: 2021 WK15 KC VS. LAC	NFL NETWORK	2855	NFLN THU NT PRE-KICK	NFL NETWORK	1585	NFL THU NT POST-GAME	NFL NETWORK	1132

## Sheet: Supplemental Table 2
Supplemental Table 2. ASDE and reference dates populated with average weekly positive flu tests weighted for block length.
ASDE_Date	Reference_Date	Type	Block_Length_(Days)	Weighted_Average_Weekly_Positive_Flu_Tests
2016-07-29	2016-07-01	Event	10	165.476
2016-07-29	2016-07-01	Reference	10	275.262
2016-08-12	2016-07-15	Event	10	148.929
2016-08-12	2016-07-15	Reference	10	202.714
2016-09-27	2016-08-23	Event	10	452.095
2016-09-27	2016-08-23	Reference	10	220.571
2016-10-20	2016-10-06	Event	10	408.952
2016-10-20	2016-10-06	Reference	10	299.524
2016-11-03	2016-09-08	Event	16	1531.21
2016-11-03	2016-09-08	Reference	16	546.548
2017-02-06	2017-01-23	Event	10	16716.2
2017-02-06	2017-01-23	Reference	10	14285
2017-05-26	2017-05-05	Event	10	1270.57
2017-05-26	2017-05-05	Reference	10	2094.33
2017-06-19	2017-05-15	Event	10	374.429
2017-06-19	2017-05-15	Reference	10	1588.24
2017-07-05	2017-06-07	Event	10	240.714
2017-07-05	2017-06-07	Reference	10	685.476
2017-12-08	2017-11-10	Event	10	5151.88
2017-12-08	2017-11-10	Reference	10	1185.02
2017-12-25	2017-11-20	Event	17	17802.5
2017-12-25	2017-11-20	Reference	17	4131.05
2018-02-05	2018-01-22	Event	10	16716.2
2018-02-05	2018-01-22	Reference	10	14285
2018-12-18	2018-11-20	Event	24	24470.8
2018-12-18	2018-11-20	Reference	24	7693.38
2019-05-20	2019-04-22	Event	28	2823
2019-05-20	2019-04-22	Reference	28	5937.67
2019-12-20	2019-11-22	Event	10	9858.5
2019-12-20	2019-11-22	Reference	10	2284.98
2020-01-01	2019-12-04	Event	10	10786.8
2020-01-01	2019-12-04	Reference	10	4696.31
2020-03-12	2020-02-27	Event	10	9003.67
2020-03-12	2020-02-27	Reference	10	11420
2020-09-30	2020-09-02	Event	10	297.976
2020-09-30	2020-09-02	Reference	10	303.452
2020-10-23	2020-10-09	Event	10	552.167
2020-10-23	2020-10-09	Reference	10	338.381
2020-11-04	2020-09-16	Event	12	1368.6
2020-11-04	2020-09-16	Reference	12	600.571
2020-12-25	2020-11-27	Event	23	24494.1
2020-12-25	2020-11-27	Reference	23	12879.6
2021-06-07	2021-05-24	Event	10	734.905
2021-06-07	2021-05-24	Reference	10	1391.33
2021-12-17	2021-12-03	Event	10	8255.74
2021-12-17	2021-12-03	Reference	10	3219.1

## Sheet: Supplemental Table 3
Supplemental Table 3. Phenome-wide analysis of new diagnoses in the 10-day period following the pooled ASDEs. P-value was calculated from McNemar's test. P-value < 1.65 x 10-5 (0.05/3,036) was considered statistically significant.
Diagnosis_Concept_ID	Diagnosis_Name	System_Name	n_ASDE	n_Reference	Odds_Ratio	Lower_95%_CI	Upper_95%_CI	Unadjusted P-value	Bonferroni-adjusted P-value
4266367	Influenza	Respiratory System	1052	683	1.54026	1.3975	1.69848	1.00253e-18	3.04367e-15
46273463	Upper respiratory tract infection due to Influenza	Respiratory System	1032	676	1.52663	1.38418	1.68459	8.71003e-18	2.64437e-14
4085100	Viral upper respiratory tract infection	Respiratory System	1387	1011	1.37191	1.26418	1.48921	1.89076e-14	5.74035e-11
4112341	Acute respiratory infections	Respiratory System	3155	2650	1.19057	1.13028	1.25414	3.65883e-11	1.11082e-07
257011	Acute upper respiratory infection	Respiratory System	3087	2601	1.18685	1.12616	1.25089	1.25096e-10	3.7979e-07
4181583	Upper respiratory infection	Respiratory System	3091	2607	1.18565	1.12508	1.24957	1.54503e-10	4.69072e-07
141253	Disorder of thyroid gland	Endocrine System	1800	2083	0.864138	0.810866	0.920842	5.95951e-06	0.0180931
4079750	Osteoarthritis of knee	Musculoskeletal System	2168	2470	0.877733	0.828154	0.930228	9.7931e-06	0.0297319
372887	Disorder of brain	Nervous System	1917	2183	0.878149	0.825465	0.934139	3.43318e-05	0.104231
439297	Nuclear senile cataract	Visual System	1655	1899	0.871511	0.815429	0.931379	4.53425e-05	0.13766
373769	Nuclear cataract	Visual System	1646	1889	0.871361	0.815141	0.931386	4.65011e-05	0.141177
4152280	Major depressive disorder	Mental	3433	3773	0.909886	0.868527	0.95319	6.49558e-05	0.197206
37018677	Anomaly of eye	Visual System	738	898	0.821826	0.744557	0.906897	8.20779e-05	0.249189
257007	Allergic rhinitis	Respiratory System	1745	1984	0.879536	0.824269	0.938446	9.6374e-05	0.292592
435243	Alcohol dependence	Mental	377	492	0.76626	0.668273	0.878062	0.000108104	0.328204
78472	Microscopic hematuria	Genitourinary System	521	654	0.796636	0.708658	0.895185	0.000117715	0.357384
4346975	Lumbar spondylosis	Musculoskeletal System	1688	1920	0.879167	0.823025	0.939072	0.000119153	0.361748
4208264	Muscle contracture	Musculoskeletal System	166	242	0.68595	0.55957	0.839212	0.000204774	0.621693
4339410	Disorder of skeletal system	Musculoskeletal System	2870	3159	0.908515	0.863437	0.955918	0.000206979	0.628389
378416	Retinal disorder	Visual System	861	1019	0.844946	0.770763	0.926104	0.000289193	0.877989
442781	Disorder of uterine cervix	Genitourinary System	649	786	0.8257	0.743026	0.917326	0.000330484	1
4134121	Lumbar radiculopathy	Nervous System	1499	1703	0.880211	0.820636	0.944038	0.000331073	1
432738	Chronic fatigue syndrome	Nervous System	618	751	0.822903	0.738607	0.916556	0.00036031	1
4144111	Gastroesophageal reflux disease without esophagitis	Digestive System	5050	5414	0.932767	0.897501	0.969407	0.000385285	1
381295	Senile cataract	Visual System	1933	2159	0.895322	0.84159	0.952434	0.000433073	1
201078	Atrophic vaginitis	Genitourinary System	536	657	0.81583	0.72651	0.915814	0.000512284	1
4182189	Atrophy of vagina	Genitourinary System	536	657	0.81583	0.72651	0.915814	0.000512284	1
4191597	Disorder of refraction	Visual System	1598	1801	0.887285	0.828969	0.949637	0.000528655	1
4149084	Vaginitis	Genitourinary System	1106	1275	0.867451	0.799603	0.940944	0.000569294	1
40488439	Abnormality of systemic vein	Cardiovascular System	2303	2543	0.905623	0.855606	0.958527	0.000591716	1
4288310	Carotid artery obstruction	Cardiovascular System	426	533	0.79925	0.702001	0.909536	0.000603405	1
439103	Articular cartilage disorder	Musculoskeletal System	525	643	0.816485	0.726186	0.91769	0.000605072	1
4307111	Moderate major depression	Mental	1145	1316	0.870061	0.8031	0.942499	0.000607536	1
320128	Essential hypertension	Cardiovascular System	4423	4751	0.930962	0.893405	0.970083	0.000622755	1
138790	Chronic periodontitis	Digestive System	145	210	0.690476	0.554876	0.857286	0.000658314	1
4280726	Seasonal allergic rhinitis	Respiratory System	1436	1625	0.883692	0.822563	0.949289	0.000673257	1
375265	Superficial punctate keratitis	Visual System	72	120	0.6	0.441615	0.810253	0.000694015	1
4282096	Major depression, single episode	Mental	3713	4007	0.926628	0.885929	0.969179	0.00084989	1
4344264	Triggering of digit	Musculoskeletal System	545	661	0.824508	0.734758	0.924922	0.000927987	1
135215	Hashimoto thyroiditis	Endocrine System	38	74	0.513514	0.337793	0.769302	0.000942372	1
4320791	Rhinitis	Respiratory System	1670	1865	0.895442	0.837723	0.95708	0.00109195	1
77650	Aseptic necrosis of bone	Musculoskeletal System	66	110	0.6	0.435334	0.821457	0.00111482	1
4155468	Mild asthma	Respiratory System	1048	1203	0.871155	0.801149	0.947165	0.00115904	1
45763855	Chronic kidney disease stage 3B	Genitourinary System	241	174	1.38506	1.13497	1.69308	0.00119608	1
4102928	Obstruction of precerebral artery	Cardiovascular System	428	529	0.809074	0.710604	0.920774	0.00119816	1
74635	Lumbosacral radiculopathy	Nervous System	1709	1904	0.897584	0.840344	0.958667	0.00124094	1
764123	Atherosclerosis of coronary artery without angina pectoris	Cardiovascular System	1999	2209	0.904934	0.851379	0.961813	0.00125324	1
442306	Adjustment disorder with depressed mood	Mental	669	793	0.843632	0.760006	0.936241	0.00128613	1
4002905	Disorder of large intestine	Digestive System	433	534	0.810861	0.712674	0.922169	0.00130089	1
318096	Secondary malignant neoplasm of lymph node	Lymphatic System	228	303	0.752475	0.630871	0.896513	0.00132124	1
201254	Type 1 diabetes mellitus	Endocrine System	172	238	0.722689	0.590479	0.883013	0.00132679	1
4227449	Spondylosis	Musculoskeletal System	1852	2053	0.902094	0.846717	0.961044	0.00136016	1
318169	Varicose veins of lower extremity	Cardiovascular System	498	604	0.824503	0.730793	0.929901	0.00156155	1
312349	Venous varices	Cardiovascular System	414	511	0.810176	0.709968	0.924099	0.00159696	1
316866	Hypertensive disorder	Cardiovascular System	4630	4939	0.937437	0.900401	0.975983	0.0016057	1
4146581	Mild intermittent asthma	Respiratory System	1036	1185	0.874262	0.803556	0.951074	0.00167083	1
4282316	Recurrent major depression	Mental	1406	1578	0.891001	0.828614	0.958013	0.00173959	1
134681	Diffuse spasm of esophagus	Digestive System	166	229	0.724891	0.589998	0.889081	0.00181122	1
373499	Disorder of eye region	Visual System	1787	1978	0.903438	0.846983	0.963605	0.00195277	1
4324765	Arthropathy of knee joint	Musculoskeletal System	2452	2673	0.917321	0.868044	0.969364	0.00211002	1
80816	Degeneration of intervertebral disc	Musculoskeletal System	1430	1599	0.894309	0.832152	0.961039	0.00226161	1
75344	Intervertebral disc disorder	Musculoskeletal System	633	747	0.84739	0.761044	0.943304	0.00235123	1
379805	Myopia	Visual System	895	1029	0.869776	0.794356	0.952221	0.00241562	1
256439	Allergic rhinitis due to pollen	Respiratory System	658	772	0.852332	0.766979	0.94697	0.00276799	1
4180154	Disorder of female reproductive system	Genitourinary System	556	661	0.84115	0.750078	0.943009	0.00287141	1
4134145	Chronic nervous system disorder	Nervous System	712	830	0.857831	0.775013	0.94931	0.00288717	1
74726	Dislocation of joint	Musculoskeletal System	87	51	1.70588	1.19378	2.45993	0.00288816	1
4077577	Moderate recurrent major depression	Mental	967	1103	0.8767	0.803345	0.956633	0.00299114	1
4003171	Benign neoplasm of meninges	Nervous System	63	102	0.617647	0.443832	0.853791	0.00309345	1
4143622	Severe myopia	Visual System	36	67	0.537313	0.348035	0.81736	0.00311669	1
135772	Goiter	Endocrine System	268	342	0.783626	0.665322	0.9222	0.00311977	1
196162	Inflammatory disease of the uterus	Genitourinary System	217	284	0.764085	0.637339	0.915005	0.00319152	1
4130839	Neoplasm of lymph node	Lymphatic System	109	158	0.689873	0.535446	0.886138	0.00330814	1
80183	Localized, secondary osteoarthritis of the ankle and/or foot	Musculoskeletal System	40	72	0.555556	0.367689	0.828838	0.00339809	1
77646	Disorder of bone and articular cartilage	Musculoskeletal System	320	399	0.802005	0.690134	0.931422	0.00362692	1
4027255	Structural disorder of heart	Cardiovascular System	997	1132	0.880742	0.808057	0.959852	0.00366665	1
440383	Depressive disorder	Mental	1133	1276	0.887931	0.818933	0.962648	0.00369844	1
4095643	Trunk varices	Cardiovascular System	1931	2116	0.912571	0.857537	0.971094	0.00379764	1
4082164	Cyst of central nervous system	Nervous System	30	58	0.517241	0.321295	0.817183	0.00399939	1
4148247	Esophageal dysmotility	Digestive System	189	250	0.756	0.622512	0.916879	0.00410226	1
4060429	Disease of the respiratory system complicating pregnancy, childbirth and/or the puerperium	Respiratory System	187	135	1.38519	1.1042	1.74146	0.00448148	1
74135	Disorder of synovium	Musculoskeletal System	245	313	0.782748	0.65951	0.928164	0.00456344	1
80180	Osteoarthritis	Musculoskeletal System	3044	3270	0.930887	0.88576	0.978292	0.00461875	1
443412	Type 1 diabetes mellitus without complication	Endocrine System	145	198	0.732323	0.586977	0.911884	0.00498911	1
37204169	Benign neoplasm of right adrenal gland	Endocrine System	27	53	0.509434	0.308089	0.824503	0.00518861	1
77965	Acquired trigger finger	Musculoskeletal System	462	552	0.836957	0.738047	0.948784	0.00519109	1
43021779	Hearing loss of left ear	Auditory System	193	253	0.762846	0.629228	0.923656	0.00521038	1
4092747	Cerebral degeneration presenting primarily with dementia	Nervous System	36	65	0.553846	0.357971	0.844762	0.00533457	1
4193169	Viral respiratory infection	Respiratory System	231	174	1.32759	1.08576	1.62569	0.00539149	1
375545	Cataract	Visual System	1031	1162	0.887263	0.815102	0.965709	0.00541739	1
43530656	Nonproliferative retinopathy due to type 2 diabetes mellitus	Visual System	241	307	0.785016	0.660392	0.9323	0.00549202	1
140823	Acquired musculoskeletal deformity	Musculoskeletal System	553	650	0.850769	0.758193	0.954391	0.0056432	1
4218106	Alcoholism	Mental	698	806	0.866005	0.781421	0.959561	0.00576444	1
133228	Dental caries	Digestive System	491	582	0.843643	0.746638	0.952944	0.00586481	1
765124	Right conductive hearing loss	Auditory System	51	84	0.607143	0.420083	0.869952	0.00588499	1
77081	Tibialis tendinitis	Musculoskeletal System	159	213	0.746479	0.603998	0.921028	0.00599743	1
4158911	Non-rheumatic heart valve disorder	Cardiovascular System	916	1038	0.882466	0.806557	0.965397	0.00616814	1
762424	Left conductive hearing loss	Auditory System	52	85	0.611765	0.424668	0.873952	0.00625806	1
79069	Disorder of rectum	Digestive System	676	781	0.865557	0.779713	0.960661	0.00640144	1
432910	Disorder of lacrimal system	Visual System	184	241	0.763485	0.626727	0.92884	0.00659963	1
4002650	Plantar fasciitis	Musculoskeletal System	43	73	0.589041	0.394419	0.8702	0.00660562	1
196151	Functional disorder of intestine	Digestive System	842	958	0.878914	0.800239	0.965187	0.00671665	1
437262	Common peroneal nerve lesion	Nervous System	39	68	0.573529	0.376614	0.862542	0.00679225	1
80509	Bone cyst	Musculoskeletal System	46	77	0.597403	0.405322	0.871844	0.00683026	1
4193875	Viral infection of the digestive tract	Digestive System	77	46	1.67391	1.14699	2.46717	0.00683026	1
380094	Carpal tunnel syndrome	Nervous System	928	1049	0.884652	0.808991	0.96727	0.0069011	1
375252	Disorder of eye	Visual System	951	1073	0.8863	0.81136	0.968048	0.00709792	1
4081178	Median nerve entrapment	Nervous System	924	1044	0.885057	0.809195	0.967912	0.0072487	1
433440	Dysthymia	Mental	355	431	0.823666	0.713691	0.950106	0.00731847	1
4026112	Rectal hemorrhage	Digestive System	746	854	0.873536	0.79075	0.964826	0.00743571	1
4246125	Primary malignant neoplasm of large intestine	Digestive System	97	139	0.697842	0.532798	0.910949	0.00761063	1
4006975	Varices of perineum	Cardiovascular System	1878	2046	0.917889	0.861701	0.977698	0.00763064	1
381281	Degenerative progressive high myopia	Visual System	34	61	0.557377	0.355224	0.861496	0.00764079	1
79864	Hematuria syndrome	Genitourinary System	1486	1636	0.908313	0.846134	0.975002	0.00764115	1
133298	Musculoskeletal disorder of the neck	Musculoskeletal System	759	867	0.875433	0.793116	0.966135	0.0078887	1
42538660	Disorder of iridocorneal angle	Visual System	134	182	0.736264	0.584581	0.925373	0.00799305	1
4299440	Vascular disorder of pelvis	Cardiovascular System	2010	2182	0.921173	0.866581	0.979167	0.00823293	1
4281109	Autoimmune thyroiditis	Endocrine System	261	326	0.800613	0.677708	0.945065	0.00825245	1
4207539	Syndrome of inappropriate vasopressin secretion	Nervous System	53	85	0.623529	0.433883	0.888974	0.00831767	1
4207539	Syndrome of inappropriate vasopressin secretion	Endocrine System	53	85	0.623529	0.433883	0.888974	0.00831767	1
437541	Glaucoma	Visual System	962	1082	0.889094	0.814283	0.970668	0.00835711	1
4157453	Disorder of joint of spine	Musculoskeletal System	616	713	0.863955	0.774391	0.963665	0.00840544	1
40480453	Disorder of vein of lower extremity	Cardiovascular System	551	643	0.856921	0.763369	0.961687	0.00845009	1
141825	Simple goiter	Endocrine System	304	373	0.815013	0.698157	0.950837	0.00896326	1
4266809	Diverticular disease	Digestive System	641	739	0.867388	0.779095	0.965489	0.00897391	1
36713111	Osteoarthritis of right knee joint	Musculoskeletal System	173	226	0.765487	0.624316	0.937249	0.00905938	1
314054	Aortic valve disorder	Cardiovascular System	126	172	0.732558	0.577456	0.927227	0.00913981	1
4161285	Common peroneal neuropathy	Nervous System	33	59	0.559322	0.353783	0.870674	0.00914915	1
76472	Dysplasia of anus	Digestive System	33	59	0.559322	0.353783	0.870674	0.00914915	1
374027	Lesion of ulnar nerve	Nervous System	278	344	0.80814	0.687484	0.949298	0.00915363	1
42537671	Disorder of anal canal	Digestive System	1878	2042	0.919687	0.863364	0.979643	0.00917626	1
441838	Personality disorder	Mental	103	145	0.710345	0.546355	0.920773	0.00922766	1
192359	Renal failure syndrome	Genitourinary System	1391	1532	0.907963	0.843783	0.976962	0.00951325	1
73300	Radial styloid tenosynovitis	Musculoskeletal System	213	271	0.785978	0.653739	0.943981	0.00957228	1
201909	Female infertility	Genitourinary System	168	220	0.763636	0.620944	0.937737	0.0096218	1
4231893	Ulnar neuropathy	Nervous System	274	339	0.80826	0.686756	0.950577	0.00973972	1
4164337	Polyp of large intestine	Digestive System	1709	1864	0.916845	0.858093	0.979574	0.00994346	1
75576	Irritable bowel syndrome	Digestive System	581	673	0.863299	0.771269	0.966081	0.0101769	1
4141978	Intermittent asthma	Respiratory System	1161	1289	0.900698	0.831311	0.975795	0.0102321	1
4169954	Genitourinary tract hemorrhage	Genitourinary System	1015	1135	0.894273	0.82086	0.974152	0.0102754	1
4070183	Capsular cataract	Visual System	327	397	0.823678	0.709336	0.955925	0.0103365	1
4114341	Secondary lymphangitic carcinoma	Lymphatic System	107	149	0.718121	0.554872	0.92678	0.0103922	1
378735	Migraine without aura	Cardiovascular System	728	830	0.877108	0.792925	0.970067	0.0104042	1
378735	Migraine without aura	Nervous System	728	830	0.877108	0.792925	0.970067	0.0104042	1
30437	Gastro-esophageal reflux disease with esophagitis	Digestive System	774	879	0.880546	0.798421	0.970969	0.0104348	1
380702	Cerebral cyst	Nervous System	35	61	0.57377	0.367431	0.883465	0.0107244	1
4308509	Impaired fasting glycemia	Endocrine System	577	668	0.863772	0.771376	0.967007	0.010751	1
4270897	Corneal lesion	Visual System	190	244	0.778689	0.640754	0.945168	0.0109566	1
4034959	Hyperglycemic disorder	Endocrine System	581	672	0.864583	0.772387	0.967558	0.0110052	1
200962	Primary malignant neoplasm of prostate	Genitourinary System	330	267	1.23596	1.04861	1.45784	0.011165	1
444078	Inflammation of cervix	Genitourinary System	164	214	0.766355	0.62145	0.943638	0.0117259	1
4102183	Borderline glaucoma	Visual System	868	977	0.888434	0.809879	0.974484	0.0118792	1
375281	Acute suppurative otitis media without spontaneous rupture of ear drum	Auditory System	183	137	1.33577	1.0646	1.67927	0.0118838	1
432868	Hemoglobinopathy	Red Blood Cell	44	72	0.611111	0.410145	0.90146	0.01218	1
434084	Abscess of vulva	Genitourinary System	57	88	0.647727	0.455807	0.914141	0.0127254	1
140673	Hypothyroidism	Endocrine System	1325	1457	0.909403	0.843558	0.980321	0.0128738	1
4129394	Fracture of lumbar spine	Musculoskeletal System	143	103	1.38835	1.07017	1.80639	0.0128989	1
197925	Hemorrhage of rectum and anus	Digestive System	730	829	0.880579	0.796101	0.973863	0.0130062	1
37396333	Hand muscle strain	Musculoskeletal System	22	43	0.511628	0.291465	0.874392	0.0131127	1
28385	Disorder of posterior pituitary	Nervous System	67	100	0.67	0.484181	0.922114	0.0132776	1
28385	Disorder of posterior pituitary	Endocrine System	67	100	0.67	0.484181	0.922114	0.0132776	1
4281749	Heart valve disorder	Cardiovascular System	470	550	0.854545	0.75394	0.968273	0.0132858	1
200452	Disorder of female genital organs	Genitourinary System	664	758	0.875989	0.78813	0.973461	0.0136545	1
4245614	Bleeding from anus	Digestive System	731	829	0.881785	0.797221	0.975162	0.013992	1
374643	Superficial keratitis	Visual System	89	126	0.706349	0.532305	0.933956	0.0140814	1
432739	Red blood cell disorder	Red Blood Cell	55	85	0.647059	0.452335	0.918997	0.0142481	1
193250	Gastric hemorrhage	Digestive System	51	80	0.6375	0.439655	0.917025	0.0144302	1
193250	Gastric hemorrhage	Cardiovascular System	51	80	0.6375	0.439655	0.917025	0.0144302	1
75909	Disorder of bone	Musculoskeletal System	3253	3454	0.941807	0.897494	0.98829	0.0145574	1
319843	Mitral valve disorder	Cardiovascular System	334	401	0.832918	0.718184	0.965489	0.0147784	1
194686	Acquired renal cystic disease	Genitourinary System	731	828	0.88285	0.798162	0.976368	0.0149132	1
4057826	Irritable bowel syndrome with diarrhea	Digestive System	275	336	0.818452	0.695316	0.962742	0.01521	1
380415	Acute otitis externa	Auditory System	220	275	0.8	0.666961	0.958673	0.0152192	1
201820	Diabetes mellitus	Endocrine System	1357	1487	0.912576	0.847212	0.98292	0.0153481	1
43021632	Congenital abnormality of systemic artery	Cardiovascular System	21	41	0.512195	0.287549	0.887037	0.0158217	1
4101918	Noninflammatory disorder of the female genital organs	Genitourinary System	1696	1840	0.921739	0.86238	0.985139	0.0161811	1
374043	Hereditary corneal dystrophy	Hereditary By System	45	72	0.625	0.420789	0.919586	0.01623	1
374043	Hereditary corneal dystrophy	Visual System	45	72	0.625	0.420789	0.919586	0.01623	1
30753	Esophagitis	Digestive System	924	1031	0.896217	0.819184	0.980385	0.0164035	1
4208786	Musculoskeletal and connective tissue disorder	Musculoskeletal System	1219	1341	0.909023	0.840491	0.983071	0.0167383	1
43531638	Paralytic syndrome of both lower limbs	Nervous System	42	68	0.617647	0.410094	0.920642	0.0171416	1
432312	Chronic angle-closure glaucoma	Visual System	115	155	0.741935	0.577772	0.950463	0.0172047	1
376965	Hypertensive retinopathy	Visual System	114	154	0.74026	0.57588	0.949247	0.0172047	1
433991	Recurrent major depression in remission	Mental	567	651	0.870968	0.776849	0.976267	0.0173958	1
4123293	Dislocation of temporomandibular joint	Musculoskeletal System	50	28	1.78571	1.10271	2.94583	0.0174171	1
77234	Benign neoplasm of colon	Digestive System	1593	1731	0.920277	0.859196	0.985653	0.0174224	1
74124	Traumatic arthropathy	Musculoskeletal System	25	46	0.543478	0.319979	0.903221	0.0176174	1
192273	Benign neoplasm of adrenal gland	Endocrine System	80	114	0.701754	0.520556	0.942189	0.0178236	1
319016	Retinal lattice degeneration	Visual System	97	134	0.723881	0.551588	0.947079	0.0178543	1
138176	Acute gingivitis	Digestive System	39	64	0.609375	0.398386	0.921463	0.0180403	1
4159647	Thromboembolic disorder	Cardiovascular System	201	252	0.797619	0.659344	0.963883	0.0185522	1
138841	Disorder of sacrum	Musculoskeletal System	219	272	0.805147	0.670796	0.965516	0.0189391	1
4159157	Disorder of tooth development	Digestive System	44	70	0.628571	0.421015	0.929494	0.0192083	1
45763854	Chronic kidney disease stage 3A	Genitourinary System	348	288	1.20833	1.03068	1.41747	0.0193095	1
440814	Torticollis	Musculoskeletal System	126	167	0.754491	0.593885	0.956547	0.0194483	1
141608	Periodontitis	Digestive System	113	152	0.743421	0.577548	0.954614	0.0195789	1
133444	Thyroiditis	Endocrine System	335	399	0.839599	0.723917	0.973292	0.0200521	1
45757727	Posterior corneal dystrophy	Visual System	45	71	0.633803	0.426289	0.933675	0.0202765	1
439253	Bipolar affective disorder, currently depressed, mild	Mental	30	52	0.576923	0.355333	0.921338	0.0203917	1
4059290	Steatosis of liver	Digestive System	1215	1333	0.911478	0.842608	0.985905	0.0204078	1
4110937	Non-rheumatic mitral valve stenosis	Cardiovascular System	710	801	0.886392	0.800086	0.981851	0.0205119	1
75897	Polyarthropathy	Musculoskeletal System	238	292	0.815068	0.683937	0.970562	0.0205957	1
197507	Primary malignant neoplasm of male genital organ	Genitourinary System	344	285	1.20702	1.02864	1.4172	0.020744	1
318800	Gastroesophageal reflux disease	Digestive System	3377	3570	0.945938	0.902197	0.991786	0.0211906	1
4028942	Autoimmune endocrine disease	Endocrine System	309	370	0.835135	0.715719	0.973944	0.021302	1
36716867	Infection of vagina caused by Human herpes simplex virus	Genitourinary System	38	62	0.612903	0.398147	0.932514	0.0214482	1
201211	Herpetic vulvovaginitis	Genitourinary System	38	62	0.612903	0.398147	0.932514	0.0214482	1
141050	Disorder of hard tissues of teeth	Digestive System	525	603	0.870647	0.773038	0.980338	0.0215184	1
4163261	Malignant tumor of prostate	Genitourinary System	337	279	1.20789	1.02762	1.42067	0.0216419	1
72618	Disorder of skeletal muscle	Musculoskeletal System	794	889	0.893138	0.810599	0.98395	0.0217877	1
314664	Long QT syndrome	Cardiovascular System	190	147	1.29252	1.03667	1.61412	0.0221442	1
46271074	Hypercapnic respiratory failure	Respiratory System	159	120	1.325	1.03883	1.69368	0.0224187	1
379010	Epiretinal membrane	Visual System	315	376	0.837766	0.71898	0.975663	0.0224594	1
4301371	Chronic brain syndrome	Nervous System	151	194	0.778351	0.625002	0.967826	0.0229403	1
4309257	Refractory localization-related epilepsy	Nervous System	25	45	0.555556	0.326476	0.925546	0.023151	1
443616	Refractory migraine without aura	Cardiovascular System	210	260	0.807692	0.670163	0.97252	0.0232148	1
443616	Refractory migraine without aura	Nervous System	210	260	0.807692	0.670163	0.97252	0.0232148	1
440374	Obsessive-compulsive disorder	Mental	98	68	1.44118	1.04701	1.9936	0.0235422	1
4312492	Epiphysitis	Musculoskeletal System	344	407	0.845209	0.730047	0.978088	0.023672	1
4217894	Osteitis of upper arm	Musculoskeletal System	344	407	0.845209	0.730047	0.978088	0.023672	1
40482662	Disorder of joint of ankle and/or foot	Musculoskeletal System	380	446	0.852018	0.741095	0.979155	0.0237197	1
43530652	Chronic intractable migraine without aura	Cardiovascular System	138	179	0.77095	0.612917	0.968028	0.0237634	1
43530652	Chronic intractable migraine without aura	Nervous System	138	179	0.77095	0.612917	0.968028	0.0237634	1
376707	Acute conjunctivitis	Visual System	668	754	0.885942	0.797121	0.984491	0.0240916	1
31821	Disorder of endocrine system	Endocrine System	1525	1653	0.922565	0.859981	0.989655	0.024181	1
256451	Bronchitis	Respiratory System	1730	1599	1.08193	1.01022	1.15877	0.0242509	1
433243	Anomaly of tooth position	Digestive System	58	86	0.674419	0.474853	0.951884	0.0244489	1
4068613	Cervical spondylosis with radiculopathy	Musculoskeletal System	272	328	0.829268	0.703524	0.976857	0.0247447	1
4068613	Cervical spondylosis with radiculopathy	Nervous System	272	328	0.829268	0.703524	0.976857	0.0247447	1
74582	Primary malignant neoplasm of rectum	Digestive System	49	75	0.653333	0.44624	0.948935	0.0247639	1
136198	Cervical spondylosis with myelopathy	Musculoskeletal System	350	413	0.847458	0.732868	0.979529	0.024797	1
136198	Cervical spondylosis with myelopathy	Nervous System	350	413	0.847458	0.732868	0.979529	0.024797	1
74125	Inflammatory polyarthropathy	Musculoskeletal System	276	332	0.831325	0.706069	0.978188	0.0249851	1
4098302	Recurrent depression	Mental	540	617	0.875203	0.778288	0.983957	0.025208	1
252662	Tracheobronchial disorder	Respiratory System	118	156	0.75641	0.590417	0.966939	0.0254008	1
4083820	Wedge fracture of thoracic vertebra	Musculoskeletal System	92	126	0.730159	0.551897	0.962938	0.0254146	1
138519	Spondylosis without myelopathy	Musculoskeletal System	804	897	0.896321	0.813922	0.986936	0.0255292	1
44784235	Cardiac channelopathy	Cardiovascular System	190	148	1.28378	1.03009	1.60248	0.0257404	1
43022059	Disease of non-coronary systemic artery	Cardiovascular System	999	1102	0.906534	0.831309	0.988473	0.0259906	1
199078	Vaginal wall prolapse	Genitourinary System	141	182	0.774725	0.617336	0.970599	0.026037	1
138387	Thyrotoxicosis	Endocrine System	228	279	0.817204	0.68299	0.976983	0.0263796	1
443740	Corneal endothelial dystrophy	Visual System	46	71	0.647887	0.437081	0.952074	0.0265003	1
4281232	Type B viral hepatitis	Digestive System	115	83	1.38554	1.03573	1.86028	0.0268091	1
316127	Vitreous opacities	Visual System	551	628	0.877389	0.781113	0.98531	0.0268712	1
138384	Acquired hypothyroidism	Endocrine System	697	783	0.890166	0.802636	0.987086	0.0270383	1
81379	Lateral epicondylitis	Musculoskeletal System	338	399	0.847118	0.730676	0.981663	0.0270963	1
374367	Bilateral hearing loss	Auditory System	681	766	0.889034	0.800658	0.987004	0.0271217	1
320416	Diseases of mitral and aortic valves	Cardiovascular System	176	136	1.29412	1.02876	1.6308	0.0272484	1
443557	Disorder of joint of foot	Musculoskeletal System	650	733	0.886767	0.79667	0.986881	0.0274562	1
4320332	Hydrocele of tunica vaginalis	Genitourinary System	115	152	0.756579	0.588581	0.970332	0.0275832	1
80813	Lumbosacral spondylosis without myelopathy	Musculoskeletal System	627	708	0.885593	0.794071	0.987483	0.0283211	1
139906	Intervertebral disc disorder of cervical region with myelopathy	Musculoskeletal System	52	78	0.666667	0.460106	0.959033	0.028333	1
139906	Intervertebral disc disorder of cervical region with myelopathy	Nervous System	52	78	0.666667	0.460106	0.959033	0.028333	1
4134607	Diarrheal disorder	Digestive System	357	419	0.852029	0.737769	0.983569	0.0285407	1
316795	Congenital anomaly of peripheral blood vessel	Cardiovascular System	35	57	0.614035	0.391162	0.951663	0.0285677	1
4132088	Acute heart disease	Cardiovascular System	917	1014	0.904339	0.826164	0.989809	0.0287493	1
4043734	Carotid territory transient ischemic attack	Cardiovascular System	48	73	0.657534	0.447029	0.959403	0.029123	1
4043734	Carotid territory transient ischemic attack	Nervous System	48	73	0.657534	0.447029	0.959403	0.029123	1
312935	Venous hypertension	Cardiovascular System	163	125	1.304	1.02661	1.65964	0.0292392	1
439264	Acute suppurative otitis media	Auditory System	199	157	1.26752	1.02306	1.57261	0.0297806	1
4193168	Bacterial oral infection	Digestive System	502	574	0.874564	0.774296	0.987569	0.0299665	1
197236	Uterine leiomyoma	Genitourinary System	644	725	0.888276	0.797589	0.989103	0.0304841	1
314659	Arteritis	Cardiovascular System	105	75	1.4	1.03111	1.90882	0.0306542	1
4180793	Malignant tumor of pancreas	Digestive System	33	54	0.611111	0.383863	0.959634	0.0320149	1
4180793	Malignant tumor of pancreas	Endocrine System	33	54	0.611111	0.383863	0.959634	0.0320149	1
255573	Chronic obstructive lung disease	Respiratory System	1045	1146	0.911867	0.837735	0.992478	0.0325689	1
4219481	Degenerative joint disease of ankle AND/OR foot	Musculoskeletal System	842	933	0.902465	0.821206	0.991651	0.0326625	1
4141454	Recurrent major depression in partial remission	Mental	393	456	0.861842	0.751152	0.988491	0.0333508	1
4081648	Acute vaginitis	Genitourinary System	870	962	0.904366	0.824174	0.992252	0.0334004	1
141941	Cervical spondylosis without myelopathy	Musculoskeletal System	973	1070	0.909346	0.832865	0.992758	0.0335904	1
45769461	Non-rheumatic mitral valve disease	Cardiovascular System	332	390	0.851282	0.733151	0.987996	0.0338949	1
4175440	Autonomic neuropathy due to diabetes mellitus	Nervous System	158	199	0.79397	0.640199	0.983325	0.0342578	1
40483230	Abscess of female genital structure	Genitourinary System	52	77	0.675325	0.46566	0.972546	0.0345937	1
4308802	Cervical spondylosis	Musculoskeletal System	1028	1127	0.912156	0.837403	0.993499	0.0346822	1
438005	Closed fracture of shaft of fibula	Musculoskeletal System	124	92	1.34783	1.02093	1.78479	0.0349202	1
4227210	Retinopathy due to type 1 diabetes mellitus	Visual System	43	66	0.651515	0.433085	0.971101	0.0350987	1
434337	Retinal vascular disorder	Cardiovascular System	128	165	0.775758	0.610966	0.983165	0.0354533	1
434337	Retinal vascular disorder	Visual System	128	165	0.775758	0.610966	0.983165	0.0354533	1
440448	Appendicitis	Digestive System	93	125	0.744	0.562645	0.980887	0.0357654	1
433577	Hammer toe	Musculoskeletal System	433	498	0.869478	0.762639	0.990982	0.035948	1
377889	Hearing loss	Auditory System	1424	1539	0.925276	0.860334	0.995069	0.0360446	1
73553	Arthropathy	Musculoskeletal System	2359	2506	0.941341	0.889496	0.996183	0.0362542	1
378743	Mild nonproliferative retinopathy due to diabetes mellitus	Visual System	208	254	0.818898	0.678453	0.987522	0.0362966	1
195770	Subserous leiomyoma of uterus	Genitourinary System	163	204	0.79902	0.646296	0.986554	0.0367994	1
4153359	Arthritis of spine	Musculoskeletal System	263	314	0.83758	0.708287	0.989844	0.0370562	1
436446	Cracked tooth	Digestive System	70	98	0.714286	0.517946	0.980638	0.0372425	1
134619	Toxic nodular goiter	Endocrine System	21	38	0.552632	0.308121	0.965856	0.0372492	1
374044	Ptosis of eyelid	Visual System	231	279	0.827957	0.69245	0.989219	0.0374161	1
380401	Corneal dystrophy	Visual System	28	47	0.595745	0.359253	0.971202	0.0376669	1
444101	Hypertensive heart failure	Cardiovascular System	841	757	1.11096	1.00586	1.22722	0.0377463	1
4327889	Thromboembolism of vein	Cardiovascular System	166	207	0.801932	0.649832	0.988395	0.0378296	1
4205509	Arthritis of elbow	Musculoskeletal System	353	411	0.858881	0.742891	0.992577	0.0391899	1
4284263	Fracture of shaft of fibula	Musculoskeletal System	129	97	1.3299	1.01402	1.74899	0.0391992	1
378427	Tear film insufficiency	Visual System	1394	1506	0.925631	0.859982	0.996239	0.0392145	1
73564	Full thickness rotator cuff tear	Musculoskeletal System	25	43	0.581395	0.340299	0.973636	0.0392503	1
46270500	Oropharyngeal lesion	Digestive System	25	43	0.581395	0.340299	0.973636	0.0392503	1
46270500	Oropharyngeal lesion	Respiratory System	25	43	0.581395	0.340299	0.973636	0.0392503	1
74130	Thoracic spondylosis without myelopathy	Musculoskeletal System	260	310	0.83871	0.708507	0.992206	0.0397831	1
4288734	Bronchiolar disease	Respiratory System	875	964	0.907676	0.827348	0.9957	0.0400546	1
4304010	Phobic disorder	Mental	105	138	0.76087	0.584602	0.987865	0.0400919	1
320420	Vitreous degeneration	Visual System	1023	1119	0.914209	0.839072	0.995992	0.040107	1
4123726	Impacted tooth	Digestive System	37	58	0.637931	0.410558	0.980097	0.0401739	1
4176002	Major depression in remission	Mental	152	191	0.795812	0.638837	0.989956	0.0401884	1
4258295	Embolism from thrombosis of vein of distal lower extremity	Cardiovascular System	53	33	1.60606	1.02079	2.56077	0.0404795	1
45766207	Non-rheumatic mitral valve stenosis with regurgitation	Cardiovascular System	705	785	0.898089	0.810092	0.995502	0.040562	1
4108815	Non-rheumatic mitral regurgitation	Cardiovascular System	705	785	0.898089	0.810092	0.995502	0.040562	1
195500	Benign neoplasm of uterus	Genitourinary System	488	555	0.879279	0.77698	0.9948	0.0406034	1
4322737	Infection of tooth	Digestive System	506	574	0.881533	0.780675	0.995186	0.0409109	1
376415	Hypermetropia	Visual System	504	572	0.881119	0.780128	0.994947	0.0409109	1
36716659	Recurrent aphthous stomatitis	Digestive System	106	139	0.76259	0.58661	0.988983	0.0409136	1
4160872	Recurrent aphthous ulcer	Digestive System	106	139	0.76259	0.58661	0.988983	0.0409136	1
4182966	Upper limb nerve lesion	Nervous System	360	418	0.861244	0.745945	0.993974	0.0409981	1
4016673	Sprain of ankle and/or foot	Musculoskeletal System	520	589	0.882852	0.783121	0.995059	0.0411574	1
4304035	Thoracic arthritis	Musculoskeletal System	264	314	0.840764	0.711111	0.99344	0.0411846	1
4134422	Disorder of anterior segment of eye	Visual System	129	165	0.781818	0.616089	0.990348	0.0412268	1
443414	Chronic post-traumatic stress disorder	Mental	181	223	0.811659	0.663414	0.991951	0.0413676	1
45769438	Acute severe exacerbation of asthma	Respiratory System	110	81	1.35802	1.01001	1.83244	0.0416801	1
192680	Portal hypertension	Cardiovascular System	140	107	1.30841	1.01002	1.69897	0.0417392	1
195834	Atherosclerosis of renal artery	Cardiovascular System	48	71	0.676056	0.458696	0.988842	0.0419616	1
73231	Arthralgia of temporomandibular joint	Musculoskeletal System	173	214	0.808411	0.657751	0.99243	0.0420208	1
4146439	Herpes simplex of female genitalia	Genitourinary System	38	59	0.644068	0.416784	0.984619	0.0422862	1
4226991	Xerostomia	Digestive System	244	292	0.835616	0.70207	0.993874	0.0423473	1
443343	Disorder of female genital system	Genitourinary System	290	342	0.847953	0.722626	0.994482	0.0424918	1
439162	Closed fracture of medial malleolus	Musculoskeletal System	89	63	1.4127	1.01164	1.98292	0.042584	1
318775	Venous embolism	Cardiovascular System	166	206	0.805825	0.652843	0.993436	0.0426099	1
4181454	Articular cartilage disorder of hip	Musculoskeletal System	34	54	0.62963	0.397464	0.984859	0.0428256	1
4333000	Behavioral syndrome associated with physiological disturbance and physical factors	Mental	157	196	0.80102	0.645164	0.993203	0.043121	1
4344271	Lesion of ligaments of the ankle region	Musculoskeletal System	456	520	0.876923	0.771602	0.996348	0.0437393	1
443284	Synovitis/tenosynovitis - hand	Musculoskeletal System	59	84	0.702381	0.494746	0.99157	0.0447517	1
376065	Disorder of nervous system due to type 2 diabetes mellitus	Nervous System	699	777	0.899614	0.811071	0.99768	0.0450454	1
4171379	Disorder of the genitourinary system	Genitourinary System	1246	1349	0.923647	0.854499	0.998331	0.0452513	1
4194210	Monoparesis	Nervous System	31	50	0.62	0.382841	0.989753	0.0455003	1
4182370	Acute eczematoid otitis externa	Auditory System	49	72	0.680556	0.463473	0.991988	0.0455003	1
80802	Localized, secondary osteoarthritis	Musculoskeletal System	112	145	0.772414	0.598163	0.995259	0.0459225	1
4117779	Peripheral nerve disease	Nervous System	1785	1907	0.936025	0.877023	0.998962	0.0463797	1
4110815	Sensorineural hearing loss, bilateral	Auditory System	1075	1170	0.918803	0.844998	0.998981	0.047267	1
4194610	Trunk arterial embolus	Cardiovascular System	372	429	0.867133	0.752672	0.998637	0.047854	1
4097164	Monoparesis - leg	Nervous System	32	51	0.627451	0.390224	0.995259	0.0481823	1
4174262	Polyneuropathy	Nervous System	1445	1554	0.929858	0.864985	0.99955	0.0485197	1
75580	Chronic ulcerative proctitis	Digestive System	41	62	0.66129	0.434501	0.996979	0.0487629	1
4306084	Dislocation of hip joint	Musculoskeletal System	21	37	0.567568	0.315652	0.995295	0.0488846	1
4320811	Eczema of external auditory canal	Auditory System	51	74	0.689189	0.472712	0.99793	0.049098	1
4028241	Chronic disease of teeth AND/OR supporting structures	Digestive System	250	297	0.841751	0.708549	0.99934	0.0492042	1
762280	Lumbago co-occurrent with right-side sciatica	Nervous System	57	81	0.703704	0.492441	0.999778	0.0502429	1
4338031	Mixed anxiety and depressive disorder	Mental	90	119	0.756303	0.56866	1.00291	0.0505117	1
195562	Hemorrhoids	Digestive System	1735	1853	0.936319	0.87647	1.00022	0.0506601	1
195562	Hemorrhoids	Cardiovascular System	1735	1853	0.936319	0.87647	1.00022	0.0506601	1
4336957	Mild major depression	Mental	680	755	0.900662	0.81081	1.00033	0.0507644	1
432586	Mental disorder	Mental	4544	4733	0.960068	0.921568	1.00017	0.050852	1
193254	Disorder of vagina	Genitourinary System	1290	1392	0.926724	0.858453	1.00037	0.0510588	1
436677	Adjustment disorder	Mental	953	1041	0.915466	0.837575	1.00051	0.051145	1
4170108	Respiratory tract congestion	Respiratory System	69	47	1.46809	0.998848	2.17441	0.0511998	1
4063381	Chronic disease of respiratory system	Respiratory System	2814	2963	0.949713	0.901638	1.00033	0.0513896	1
4131101	Excessive cerumen in ear canal	Auditory System	1117	1212	0.921617	0.848898	1.0005	0.0514396	1
314368	Mitral stenosis with insufficiency	Cardiovascular System	705	781	0.902689	0.81414	1.00073	0.0515464	1
374375	Impacted cerumen	Auditory System	1121	1216	0.921875	0.849257	1.00063	0.0518403	1
37016354	Neuropathy due to type 2 diabetes mellitus	Nervous System	153	190	0.805263	0.646543	1.0016	0.0519175	1
4132093	Acute disorder of ear	Auditory System	543	610	0.890164	0.79149	1.00094	0.0519316	1
443390	Malignant tumor of rectum	Digestive System	38	58	0.655172	0.423393	1.00329	0.0524795	1
4242411	Acute nephropathy	Genitourinary System	173	212	0.816038	0.663676	1.00226	0.052787	1
374655	Mastoiditis	Musculoskeletal System	22	38	0.578947	0.326155	1.00413	0.0528075	1
373478	Presbyopia	Visual System	1132	1227	0.922575	0.850233	1.00101	0.052945	1
4110056	Chronic obstructive pulmonary disease with acute lower respiratory infection	Respiratory System	202	164	1.23171	0.997417	1.52286	0.0531105	1
4130542	Neoplasm of cerebral meninges	Nervous System	48	70	0.685714	0.464762	1.00424	0.0532107	1
376063	Benign neoplasm of cerebral meninges	Nervous System	48	70	0.685714	0.464762	1.00424	0.0532107	1
4216972	Bursitis of hip	Musculoskeletal System	718	794	0.904282	0.81632	1.00159	0.0537567	1
4112302	Strain of muscle of lower limb	Musculoskeletal System	379	435	0.871264	0.757156	1.00222	0.0538864	1
4307774	Acute lower respiratory tract infection	Respiratory System	376	324	1.16049	0.997605	1.35057	0.0539026	1
4285898	Polyp of colon	Digestive System	1519	1628	0.933047	0.869464	1.00124	0.0539752	1
40481919	Coronary atherosclerosis	Cardiovascular System	1698	1813	0.936569	0.876067	1.00121	0.05402	1
195771	Secondary diabetes mellitus	Endocrine System	299	349	0.856734	0.731652	1.00271	0.0542416	1
4154290	Paroxysmal atrial fibrillation	Cardiovascular System	764	842	0.907363	0.821637	1.00191	0.0545305	1
78505	Localized, primary osteoarthritis of the ankle and/or foot	Musculoskeletal System	914	999	0.914915	0.835493	1.00179	0.0547906	1
4182553	Disorder of accommodation	Visual System	1130	1224	0.923203	0.850738	1.00177	0.0552617	1
4187067	Disorder of coronary artery	Cardiovascular System	277	325	0.852308	0.72345	1.00357	0.055419	1
433753	Alcohol abuse	Mental	598	667	0.896552	0.801511	1.00269	0.0558899	1
4028876	Inflammatory disorder of lower respiratory tract	Respiratory System	988	904	1.09292	0.997632	1.19742	0.056369	1
198803	Benign prostatic hyperplasia	Genitourinary System	1053	1143	0.92126	0.846466	1.00259	0.0573091	1
4244662	Disorder of musculoskeletal system	Musculoskeletal System	1622	1733	0.935949	0.874132	1.0021	0.057329	1
4115161	Rheumatoid arthritis - hand joint	Musculoskeletal System	45	66	0.681818	0.45611	1.01106	0.0576545	1
35624213	Secondary cataract	Visual System	296	345	0.857971	0.732074	1.00502	0.0579751	1
194984	Disease of liver	Digestive System	1926	2046	0.941349	0.884098	1.00228	0.0588111	1
74725	Displacement of cervical intervertebral disc without myelopathy	Musculoskeletal System	20	35	0.571429	0.312574	1.01763	0.0590582	1
4103399	Emotionally unstable personality disorder	Mental	103	133	0.774436	0.592872	1.00922	0.059061	1
37018566	Peripheral neuropathy due to type 1 diabetes mellitus	Nervous System	46	67	0.686567	0.461189	1.01421	0.0599119	1
37203984	Anal fistula	Digestive System	61	41	1.4878	0.985302	2.26726	0.0599338	1
4207977	Disorder of ovary	Genitourinary System	611	679	0.899853	0.805365	1.00526	0.0619181	1
4207977	Disorder of ovary	Endocrine System	611	679	0.899853	0.805365	1.00526	0.0619181	1
45763828	Squamous blepharitis of upper eyelid	Visual System	81	58	1.39655	0.984653	1.99161	0.0620392	1
4043731	Infarction - precerebral	Nervous System	58	81	0.716049	0.502107	1.01559	0.0620392	1
132466	Lumbar sprain	Musculoskeletal System	91	119	0.764706	0.575546	1.01319	0.0624374	1
42873169	Sprain of shoulder rotator cuff	Musculoskeletal System	251	210	1.19524	0.991084	1.44261	0.0624643	1
198700	Secondary malignant neoplasm of liver	Digestive System	84	111	0.756757	0.563074	1.01386	0.0626174	1
198124	Kidney disease	Genitourinary System	1207	1301	0.927748	0.85714	1.00411	0.0629908	1
4141827	Transformed migraine	Cardiovascular System	152	187	0.812834	0.651846	1.01227	0.0632232	1
437267	Peripheral retinal degeneration	Visual System	132	165	0.8	0.631462	1.01189	0.0633356	1
4295624	Squamous cell carcinoma of skin of ear	Auditory System	36	21	1.71429	0.974127	3.09058	0.0636898	1
4119780	Congenital arteriovenous malformation	Cardiovascular System	65	89	0.730337	0.522112	1.01692	0.0638261	1
4114605	Traumatic arthropathy-ankle	Musculoskeletal System	461	520	0.886538	0.780366	1.00691	0.0640549	1
439674	Chronic viral hepatitis B without delta-agent	Digestive System	69	48	1.4375	0.98027	2.12318	0.0644577	1
4043738	Hydrocephalus	Nervous System	38	57	0.666667	0.430216	1.02268	0.0647818	1
4275423	Supraventricular tachycardia	Cardiovascular System	533	596	0.894295	0.794177	1.00683	0.0650077	1
81151	Sprain of ankle	Musculoskeletal System	466	525	0.887619	0.781834	1.00747	0.0654122	1
4155033	Laceration of lip	Digestive System	76	54	1.40741	0.979976	2.03346	0.0655012	1
136937	Benign neoplasm of endocrine gland	Endocrine System	183	221	0.828054	0.676989	1.01183	0.0656481	1
36715916	Internal hemorrhoids grade I	Digestive System	240	283	0.848057	0.711056	1.01079	0.0657604	1
36715916	Internal hemorrhoids grade I	Cardiovascular System	240	283	0.848057	0.711056	1.01079	0.0657604	1
45757435	Mild nonproliferative retinopathy due to type 2 diabetes mellitus	Visual System	216	257	0.840467	0.698098	1.0111	0.0658855	1
4141028	Cervical disc disorder	Musculoskeletal System	885	965	0.917098	0.836193	1.00574	0.0659591	1
378419	Alzheimer's disease	Nervous System	49	70	0.7	0.475725	1.02291	0.0667436	1
378419	Alzheimer's disease	Mental	49	70	0.7	0.475725	1.02291	0.0667436	1
4131422	Neoplasm of intra-abdominal lymph nodes	Lymphatic System	49	70	0.7	0.475725	1.02291	0.0667436	1
81336	Rectal prolapse	Digestive System	34	52	0.653846	0.411455	1.02679	0.0667792	1
443951	Disorder of anus	Digestive System	241	284	0.848592	0.711754	1.01108	0.0667981	1
376400	Combined form of senile cataract	Visual System	697	768	0.907552	0.817929	1.00686	0.0672343	1
194997	Prostatitis	Genitourinary System	111	141	0.787234	0.608287	1.01673	0.0677256	1
4134133	Chronic disease of musculoskeletal system	Musculoskeletal System	88	115	0.765217	0.573034	1.0189	0.0680248	1
45768910	Uncomplicated asthma	Respiratory System	2366	2494	0.948677	0.896409	1.00397	0.0681536	1
762150	Carpal tunnel syndrome of left wrist	Nervous System	30	47	0.638298	0.389781	1.03054	0.0682475	1
42535515	Entrapment of left median nerve	Nervous System	30	47	0.638298	0.389781	1.03054	0.0682475	1
200450	Disorder of urethra	Genitourinary System	157	192	0.817708	0.657967	1.01499	0.0687623	1
45768963	Uncomplicated mild persistent asthma	Respiratory System	367	419	0.875895	0.759285	1.01007	0.0688947	1
4159739	Arthritis of knee	Musculoskeletal System	188	226	0.831858	0.681849	1.01392	0.0689953	1
37016768	Autonomic neuropathy due to type 2 diabetes mellitus	Nervous System	139	172	0.80814	0.641551	1.0165	0.0695925	1
197320	Acute renal failure syndrome	Genitourinary System	1359	1456	0.933379	0.866228	1.00569	0.0700912	1
42536508	Fistula of digestive system	Digestive System	59	40	1.475	0.970803	2.26187	0.0704404	1
4006969	Acute respiratory disease	Respiratory System	3247	3102	1.04674	0.996175	1.0999	0.07064	1
4134455	Mononeuropathy	Nervous System	437	493	0.88641	0.777516	1.01029	0.070698	1
4117881	Elbow joint effusion	Musculoskeletal System	69	93	0.741935	0.535364	1.02398	0.0707544	1
4109087	Strain of muscle of upper limb	Musculoskeletal System	83	109	0.761468	0.565315	1.02247	0.0711969	1
4244078	Schizoaffective disorder, bipolar type	Mental	51	72	0.708333	0.484872	1.02813	0.0713349	1
4140438	Chronic hypercapnic respiratory failure	Respiratory System	87	64	1.35938	0.973117	1.90767	0.0714966	1
438168	Aneurysm of heart	Cardiovascular System	31	48	0.645833	0.397392	1.03562	0.0718384	1
37016338	Hematuria co-occurrent and due to cystitis	Genitourinary System	493	552	0.893116	0.78936	1.01029	0.0722341	1
4168700	Localized enlarged lymph nodes	Lymphatic System	952	1033	0.921588	0.843018	1.0074	0.0725581	1
4140207	Nephrosclerosis	Cardiovascular System	72	96	0.75	0.544706	1.02873	0.0742376	1
372610	Postconcussion syndrome	Nervous System	117	147	0.795918	0.618915	1.02164	0.0742894	1
372610	Postconcussion syndrome	Mental	117	147	0.795918	0.618915	1.02164	0.0742894	1
4047745	Traumatic encephalopathy	Nervous System	117	147	0.795918	0.618915	1.02164	0.0742894	1
4047745	Traumatic encephalopathy	Mental	117	147	0.795918	0.618915	1.02164	0.0742894	1
434626	Borderline personality disorder	Mental	93	120	0.775	0.584702	1.02454	0.0748323	1
4172970	Nontraumatic rotator cuff tear	Musculoskeletal System	695	764	0.909686	0.819681	1.00944	0.0748353	1
22340	Esophageal varices without bleeding	Digestive System	66	89	0.741573	0.531021	1.03113	0.0753063	1
22340	Esophageal varices without bleeding	Cardiovascular System	66	89	0.741573	0.531021	1.03113	0.0753063	1
4029783	Partial seizure with impaired consciousness	Nervous System	32	49	0.653061	0.404762	1.04039	0.0754404	1
80242	Current tear of medial cartilage AND/OR meniscus of knee	Musculoskeletal System	358	408	0.877451	0.759206	1.01376	0.0762689	1
45772671	Nodular prostate without urinary obstruction	Genitourinary System	37	55	0.672727	0.431087	1.03914	0.0763327	1
3663197	Glaucoma suspect	Visual System	37	55	0.672727	0.431087	1.03914	0.0763327	1
196064	Carcinoma in situ of digestive organ	Digestive System	34	20	1.7	0.950905	3.1168	0.0768812	1
4135950	Vaginal dryness	Genitourinary System	28	44	0.636364	0.381511	1.04525	0.0770999	1
36716270	Cyst of kidney	Genitourinary System	751	822	0.913625	0.826457	1.00987	0.0771942	1
4113650	Noninflammatory cervical disorder	Genitourinary System	158	192	0.822917	0.662429	1.02108	0.0777447	1
443731	Renal disorder due to type 2 diabetes mellitus	Genitourinary System	929	1007	0.922542	0.842937	1.00958	0.0791826	1
4126305	Acute renal impairment	Genitourinary System	1360	1454	0.935351	0.868049	1.00782	0.0792543	1
4170143	Respiratory tract infection	Respiratory System	194	160	1.2125	0.978427	1.5043	0.0794425	1
4290687	Amaurosis	Visual System	38	56	0.678571	0.437264	1.04282	0.0795306	1
4338523	Amaurosis fugax	Cardiovascular System	38	56	0.678571	0.437264	1.04282	0.0795306	1
4338523	Amaurosis fugax	Nervous System	38	56	0.678571	0.437264	1.04282	0.0795306	1
4338523	Amaurosis fugax	Visual System	38	56	0.678571	0.437264	1.04282	0.0795306	1
440417	Pulmonary embolism	Cardiovascular System	336	384	0.875	0.753563	1.01562	0.0798449	1
45770990	Cyst of uterine adnexa	Genitourinary System	579	641	0.903276	0.805869	1.01229	0.0804886	1
4045631	Idiopathic chronic neuropathy	Nervous System	99	75	1.32	0.967986	1.80642	0.0812244	1
380394	Idiopathic progressive polyneuropathy	Nervous System	99	75	1.32	0.967986	1.80642	0.0812244	1
442604	Hypertensive heart disease	Cardiovascular System	1017	939	1.08307	0.990155	1.18479	0.0815223	1
4119777	Ectactic vein	Cardiovascular System	98	125	0.784	0.595589	1.02956	0.081668	1
137548	Cervical radiculopathy	Nervous System	993	1073	0.925443	0.848064	1.00981	0.0822022	1
374362	Keratoconus	Visual System	21	35	0.6	0.331884	1.05982	0.0823522	1
195603	Vulval and/or perineal noninflammatory disorders	Genitourinary System	258	300	0.86	0.725314	1.01913	0.0826225	1
133727	Thyrotoxicosis without goiter or other cause	Endocrine System	34	51	0.666667	0.418829	1.04911	0.0826623	1
4316061	Pseudophakia	Visual System	77	56	1.375	0.96198	1.97609	0.0828791	1
72993	Localized, primary osteoarthritis	Musculoskeletal System	2421	2544	0.951651	0.899767	1.00651	0.0833163	1
4188305	Prostatic obstruction	Genitourinary System	856	930	0.92043	0.837846	1.01106	0.08393	1
443211	Benign prostatic hypertrophy with outflow obstruction	Genitourinary System	856	930	0.92043	0.837846	1.01106	0.08393	1
46273719	Acute hypercapnic respiratory failure	Respiratory System	156	126	1.2381	0.972747	1.57839	0.0841812	1
4347174	Synovial cyst of knee	Musculoskeletal System	289	248	1.16532	0.980067	1.38641	0.0843245	1
74194	Sprain of spinal ligament	Musculoskeletal System	224	263	0.851711	0.709483	1.02175	0.0850796	1
195867	Noninflammatory disorder of the vagina	Genitourinary System	1352	1444	0.936288	0.86871	1.00908	0.0852566	1
4176946	Inflammatory disorder of musculoskeletal system	Musculoskeletal System	502	559	0.898032	0.794479	1.01487	0.0852802	1
319826	Secondary hypertension	Cardiovascular System	349	397	0.879093	0.759142	1.01764	0.0852885	1
4236312	Complex partial epileptic seizure	Nervous System	30	46	0.652174	0.397494	1.05552	0.0853202	1
4216644	Rectal polyp	Digestive System	398	449	0.886414	0.772569	1.01674	0.0854229	1
45757234	Dental caries on smooth surface penetrating into dentin	Digestive System	190	226	0.840708	0.689526	1.02414	0.0861591	1
36676837	Arthropathy of right knee joint	Musculoskeletal System	293	337	0.869436	0.740887	1.01982	0.0861828	1
4249170	Epicondylitis	Musculoskeletal System	433	486	0.890947	0.780894	1.01625	0.0862863	1
197032	Hyperplasia of prostate	Genitourinary System	972	1050	0.925714	0.847503	1.01107	0.0865147	1
46271075	Acute hypoxemic respiratory failure	Respiratory System	646	585	1.10427	0.985871	1.2371	0.08699	1
198202	Cystocele	Genitourinary System	203	240	0.845833	0.698159	1.02393	0.0871898	1
37018842	Disorder of lumbosacral intervertebral disc	Musculoskeletal System	509	455	1.11868	0.983857	1.27228	0.0878193	1
40482807	Disorder of lumbar disc	Musculoskeletal System	1841	1947	0.945557	0.886707	1.00828	0.0879204	1
43531027	Mononeuropathy of upper limb	Nervous System	52	72	0.722222	0.495584	1.04619	0.0879615	1
316211	Acquired spondylolisthesis	Musculoskeletal System	65	87	0.747126	0.533292	1.0422	0.0885073	1
4193318	Infective pharyngitis	Digestive System	373	327	1.14067	0.980632	1.32734	0.088973	1
4193318	Infective pharyngitis	Respiratory System	373	327	1.14067	0.980632	1.32734	0.088973	1
4178431	Cartilage disorder	Musculoskeletal System	424	476	0.890756	0.779627	1.01746	0.0891309	1
439002	Eating disorder	Mental	161	194	0.829897	0.66918	1.02807	0.0894354	1
4085898	Wedge fracture of lumbar vertebra	Musculoskeletal System	104	80	1.3	0.961982	1.76234	0.089965	1
4134603	Vascular disorder of intestine	Digestive System	141	113	1.24779	0.967322	1.6126	0.0902405	1
4134603	Vascular disorder of intestine	Cardiovascular System	141	113	1.24779	0.967322	1.6126	0.0902405	1
79833	MÃ©niÃ¨re's disease	Auditory System	53	73	0.726027	0.499881	1.04837	0.0905212	1
4264073	Fracture of tooth	Digestive System	154	186	0.827957	0.664371	1.03061	0.0917616	1
46273478	Rectal hemorrhage due to ulcerative colitis	Digestive System	42	27	1.55556	0.93692	2.62363	0.091911	1
440083	Acute stress disorder	Mental	525	582	0.902062	0.800148	1.01677	0.0920582	1
200779	Polyp of corpus uteri	Genitourinary System	235	199	1.1809	0.973543	1.43358	0.0921936	1
378144	Disorder of basal ganglia	Nervous System	223	261	0.854406	0.711337	1.02556	0.0926041	1
4147660	Postural kyphosis	Musculoskeletal System	23	37	0.621622	0.352644	1.07419	0.09329	1
201826	Type 2 diabetes mellitus	Endocrine System	2164	2276	0.950791	0.896039	1.00887	0.0947746	1
4028058	Disorder of portal venous system	Cardiovascular System	166	136	1.22059	0.967139	1.54263	0.0951645	1
4131791	Hydrocele of testis	Genitourinary System	108	135	0.8	0.615323	1.03804	0.0953354	1
4189855	Chronic arthropathy	Musculoskeletal System	55	75	0.733333	0.508197	1.05247	0.0956317	1
4178810	Gastrointestinal complication of procedure	Digestive System	181	215	0.84186	0.686982	1.03071	0.0964094	1
260139	Acute bronchitis	Respiratory System	1117	1039	1.07507	0.987096	1.17097	0.0972544	1
4120275	Drug-induced hypotension	Cardiovascular System	93	118	0.788136	0.59402	1.04311	0.0984881	1
30978	Thalassemia	Red Blood Cell	62	44	1.40909	0.942223	2.12321	0.0987006	1
30978	Thalassemia	Hereditary By System	62	44	1.40909	0.942223	2.12321	0.0987006	1
4215578	Proctitis	Digestive System	50	69	0.724638	0.493214	1.05805	0.0989312	1
4106574	Partial seizure	Nervous System	20	33	0.606061	0.329561	1.08795	0.0992856	1
141249	Benign neoplasm of thyroid gland	Endocrine System	20	33	0.606061	0.329561	1.08795	0.0992856	1
4232697	Persistent atrial fibrillation	Cardiovascular System	275	316	0.870253	0.73766	1.02618	0.0993175	1
45768908	Exercise induced bronchospasm	Respiratory System	79	102	0.77451	0.56993	1.04924	0.100102	1
378424	Astigmatism	Visual System	1176	1258	0.934817	0.862641	1.01298	0.100488	1
4211974	Acute viral hepatitis	Digestive System	56	39	1.4359	0.937263	2.21962	0.10068	1
317893	Paroxysmal supraventricular tachycardia	Cardiovascular System	39	56	0.696429	0.450527	1.06694	0.10068	1
312336	Arterial aneurysm	Cardiovascular System	40	57	0.701754	0.45634	1.06994	0.10068	1
4142479	Hyperthyroidism	Endocrine System	263	303	0.867987	0.733011	1.02729	0.101152	1
80512	Acquired kyphosis	Musculoskeletal System	29	44	0.659091	0.397677	1.07727	0.101302	1
40323559	Dislocation of knee joint	Musculoskeletal System	44	29	1.51724	0.928274	2.5146	0.101302	1
434911	Recurrent major depressive episodes, severe, with psychosis	Mental	85	64	1.32812	0.948948	1.86679	0.101325	1
312723	Congenital heart disease	Cardiovascular System	85	64	1.32812	0.948948	1.86679	0.101325	1
192568	Secondary malignant neoplasm of intra-abdominal lymph nodes	Lymphatic System	51	70	0.728571	0.497677	1.0602	0.101764	1
4195572	Mild major depression, single episode	Mental	265	305	0.868852	0.734194	1.02769	0.102358	1
201728	Foreign body in digestive tract	Digestive System	58	78	0.74359	0.520024	1.05803	0.103263	1
4180313	Neoplasm of musculoskeletal system	Musculoskeletal System	891	962	0.926195	0.844572	1.01562	0.103918	1
42538169	Disorder of eye due to type 1 diabetes mellitus	Visual System	25	39	0.641026	0.371809	1.08631	0.104163	1
4194894	Muscle and tendon injury	Musculoskeletal System	1237	1320	0.937121	0.866482	1.01347	0.104749	1
315643	Tachyarrhythmia	Cardiovascular System	612	671	0.912072	0.81609	1.0192	0.105121	1
4135749	Fracture of distal end of femur	Musculoskeletal System	34	21	1.61905	0.913005	2.93559	0.105645	1
4104204	Complete bilateral paralysis	Nervous System	30	45	0.666667	0.405519	1.08173	0.105969	1
4176908	Snapping thumb syndrome	Musculoskeletal System	204	239	0.853556	0.7046	1.03323	0.106227	1
139841	Chronic frontal sinusitis	Respiratory System	107	133	0.804511	0.617812	1.04558	0.106583	1
36714994	Typical atrial flutter	Cardiovascular System	91	115	0.791304	0.59435	1.05091	0.107328	1
762207	Adhesive capsulitis of left shoulder	Musculoskeletal System	137	166	0.825301	0.653344	1.04111	0.107713	1
4171852	Acute vascular insufficiency	Cardiovascular System	41	58	0.706897	0.461996	1.07278	0.107822	1
4334122	Corneal epithelial degeneration	Visual System	41	58	0.706897	0.461996	1.07278	0.107822	1
40482444	Aseptic necrosis of bone of hip	Musculoskeletal System	61	81	0.753086	0.53114	1.06298	0.108319	1
4193874	Bacterial infection of the digestive tract	Digestive System	365	322	1.13354	0.97311	1.32091	0.109067	1
374036	Chronic conjunctivitis	Visual System	160	191	0.837696	0.674701	1.03896	0.109315	1
4131105	Neoplasm of meninges	Nervous System	75	97	0.773196	0.564247	1.05601	0.109325	1
74189	Sprain of cruciate ligament of knee	Musculoskeletal System	97	75	1.29333	0.946961	1.77227	0.109325	1
320741	Thrombophlebitis	Cardiovascular System	109	135	0.807407	0.621477	1.04698	0.109496	1
4023612	Heterozygous thalassemia	Red Blood Cell	40	26	1.53846	0.91604	2.62569	0.109557	1
4023612	Heterozygous thalassemia	Hereditary By System	40	26	1.53846	0.91604	2.62569	0.109557	1
762151	Carpal tunnel syndrome of right wrist	Nervous System	36	52	0.692308	0.43966	1.07938	0.109819	1
42535514	Entrapment of right median nerve	Nervous System	36	52	0.692308	0.43966	1.07938	0.109819	1
4001336	Concussion injury of brain	Nervous System	272	235	1.15745	0.968471	1.38413	0.109861	1
3654996	Peripheral arterial disease	Cardiovascular System	251	289	0.868512	0.730445	1.03212	0.110008	1
4108356	Cerebral infarction due to embolism of cerebral arteries	Nervous System	73	54	1.35185	0.937961	1.95896	0.110212	1
440408	Meesman's corneal dystrophy	Hereditary By System	31	46	0.673913	0.4131	1.08588	0.110612	1
440408	Meesman's corneal dystrophy	Visual System	31	46	0.673913	0.4131	1.08588	0.110612	1
4057588	Arthritis associated with another disorder	Musculoskeletal System	31	46	0.673913	0.4131	1.08588	0.110612	1
4143828	Mild persistent asthma	Respiratory System	375	421	0.890736	0.772934	1.02619	0.110716	1
44783158	Arthritis of pelvis	Musculoskeletal System	265	304	0.871711	0.736516	1.03121	0.111151	1
4297894	Greater trochanteric pain syndrome	Musculoskeletal System	656	716	0.916201	0.822851	1.02001	0.111194	1
199754	Primary malignant neoplasm of pancreas	Digestive System	42	59	0.711864	0.467501	1.07547	0.111371	1
199754	Primary malignant neoplasm of pancreas	Endocrine System	42	59	0.711864	0.467501	1.07547	0.111371	1
4170311	Current knee cartilage tear	Musculoskeletal System	412	460	0.895652	0.782241	1.02524	0.11147	1
4209989	Disorder of vitreous body and/or retina	Visual System	266	305	0.872131	0.737097	1.03139	0.111778	1
321822	Peripheral vascular disorder due to diabetes mellitus	Cardiovascular System	399	446	0.894619	0.779628	1.0263	0.11312	1
4222415	Mononeuropathy due to type 2 diabetes mellitus	Nervous System	53	37	1.43243	0.923735	2.24235	0.113846	1
381591	Cerebrovascular disease	Cardiovascular System	789	854	0.923888	0.837595	1.01897	0.114354	1
380111	Acute atopic conjunctivitis	Visual System	386	432	0.893519	0.776879	1.02738	0.115629	1
442077	Anxiety disorder	Mental	4676	4830	0.968116	0.929761	1.00805	0.116359	1
4230641	Chronic pansinusitis	Respiratory System	134	162	0.82716	0.652984	1.04636	0.116568	1
442588	Obstructive sleep apnea syndrome	Respiratory System	2147	2252	0.953375	0.898227	1.01189	0.116706	1
4239487	Gluteal tendinitis	Musculoskeletal System	92	71	1.29577	0.940429	1.79173	0.117227	1
196160	Fistula of intestine	Digestive System	50	68	0.735294	0.499909	1.07506	0.117588	1
24966	Esophageal varices	Digestive System	58	77	0.753247	0.526286	1.07297	0.118571	1
24966	Esophageal varices	Cardiovascular System	58	77	0.753247	0.526286	1.07297	0.118571	1
4307254	Closed fracture	Musculoskeletal System	235	271	0.867159	0.725035	1.03654	0.118991	1
4068617	Lumbosacral spondylosis with radiculopathy	Musculoskeletal System	142	116	1.22414	0.951097	1.57823	0.119605	1
4068617	Lumbosacral spondylosis with radiculopathy	Nervous System	142	116	1.22414	0.951097	1.57823	0.119605	1
435802	Blepharospasm	Musculoskeletal System	32	20	1.6	0.887451	2.95184	0.119795	1
435802	Blepharospasm	Nervous System	32	20	1.6	0.887451	2.95184	0.119795	1
435802	Blepharospasm	Visual System	32	20	1.6	0.887451	2.95184	0.119795	1
4129882	Neoplasm of anus	Digestive System	42	28	1.5	0.908149	2.51283	0.120233	1
4112735	Neoplasm of lower respiratory tract	Respiratory System	28	42	0.666667	0.397958	1.10114	0.120233	1
377821	Disorder of nervous system due to type 1 diabetes mellitus	Nervous System	51	69	0.73913	0.504338	1.07699	0.120691	1
4239871	Benign neoplasm of central nervous system	Nervous System	89	112	0.794643	0.59472	1.05911	0.12072	1
378001	Concussion with no loss of consciousness	Nervous System	216	184	1.17391	0.959885	1.43687	0.121142	1
436101	Disorder of meninges	Nervous System	78	59	1.32203	0.930659	1.88667	0.121335	1
40481943	Secondary osteoarthritis	Musculoskeletal System	138	166	0.831325	0.658445	1.04824	0.121488	1
78834	Effusion of joint of hand	Musculoskeletal System	45	62	0.725806	0.483171	1.08274	0.121917	1
443611	Chronic kidney disease stage 5	Genitourinary System	110	135	0.814815	0.627632	1.05591	0.12211	1
4163710	Dilated cardiomyopathy	Cardiovascular System	140	168	0.833333	0.661094	1.04912	0.122713	1
36713504	Vascular disorder of the stomach	Digestive System	66	86	0.767442	0.548259	1.07006	0.123292	1
36713504	Vascular disorder of the stomach	Cardiovascular System	66	86	0.767442	0.548259	1.07006	0.123292	1
4319447	Urolithiasis	Genitourinary System	756	818	0.924205	0.836081	1.02152	0.123682	1
4160899	Cardiac valve prolapse	Cardiovascular System	151	180	0.838889	0.671203	1.04729	0.1238	1
4252872	Mitral valve prolapse	Cardiovascular System	151	180	0.838889	0.671203	1.04729	0.1238	1
4335888	Atopic conjunctivitis	Visual System	387	432	0.895833	0.77897	1.02995	0.124175	1
76240	Closed fracture pubis	Musculoskeletal System	34	49	0.693878	0.434405	1.09675	0.124367	1
381570	Mechanical ptosis	Visual System	24	37	0.648649	0.371232	1.11356	0.12443	1
4180792	Malignant tumor of rectosigmoid junction	Digestive System	24	37	0.648649	0.371232	1.11356	0.12443	1
45763584	Proliferative retinopathy due to type 1 diabetes mellitus	Visual System	24	37	0.648649	0.371232	1.11356	0.12443	1
4213379	Valvular sclerosis	Cardiovascular System	271	309	0.877023	0.742256	1.03577	0.124455	1
444263	Radiculitis	Nervous System	202	235	0.859574	0.708663	1.04187	0.12496	1
443558	Allergic rhinitis due to animal dander	Respiratory System	142	170	0.835294	0.66369	1.04998	0.125153	1
436147	Glossitis	Digestive System	46	63	0.730159	0.488131	1.08492	0.125394	1
443769	Degeneration of lumbar intervertebral disc	Musculoskeletal System	1534	1621	0.946329	0.881939	1.01539	0.125749	1
81878	Benign paroxysmal positional vertigo	Auditory System	510	561	0.909091	0.804771	1.02675	0.126555	1
4079560	Peripheral positional vertigo	Auditory System	510	561	0.909091	0.804771	1.02675	0.126555	1
4317278	Calcific tendinitis	Musculoskeletal System	112	137	0.817518	0.631127	1.05711	0.12674	1
137967	Muscle, ligament and fascia disorders	Musculoskeletal System	54	72	0.75	0.517033	1.08229	0.126849	1
37206607	Overactive bladder	Genitourinary System	394	439	0.897494	0.78136	1.03062	0.126924	1
4197065	Respiratory obstruction	Respiratory System	2148	2250	0.954667	0.899439	1.01326	0.127591	1
4153380	Disorder of carotid artery	Cardiovascular System	516	567	0.910053	0.806181	1.02713	0.127616	1
37312105	Strain of rotator cuff of shoulder	Musculoskeletal System	47	64	0.734375	0.492969	1.087	0.12885	1
194408	Hydroureter	Genitourinary System	35	50	0.7	0.441067	1.09992	0.128885	1
372604	Movement disorder	Nervous System	278	316	0.879747	0.746085	1.03689	0.128982	1
434613	Generalized anxiety disorder	Mental	1316	1396	0.942693	0.873645	1.01715	0.129128	1
4247584	Dermatitis of eyelid	Visual System	41	57	0.719298	0.469427	1.09354	0.129714	1
77644	Adhesive capsulitis of shoulder	Musculoskeletal System	264	301	0.877076	0.740633	1.03816	0.129891	1
4111412	Tricuspid incompetence, non-rheumatic	Cardiovascular System	459	507	0.905325	0.796181	1.02922	0.130085	1
4108817	Tricuspid valve disorder, non-rheumatic	Cardiovascular System	440	487	0.903491	0.7924	1.02993	0.130414	1
74606	Benign neoplasm of bone	Musculoskeletal System	25	38	0.657895	0.380626	1.11861	0.13057	1
4186461	Medication-induced movement disorder	Nervous System	25	38	0.657895	0.380626	1.11861	0.13057	1
45768964	Uncomplicated moderate persistent asthma	Respiratory System	460	508	0.905512	0.796453	1.02929	0.130881	1
443730	Disorder of nervous system due to diabetes mellitus	Nervous System	614	669	0.917788	0.821221	1.02557	0.131662	1
4279525	Hypertension in the obstetric context	Cardiovascular System	65	48	1.35417	0.918301	2.00929	0.132285	1
36685086	Bilateral disorder of ears	Auditory System	78	99	0.787879	0.577943	1.07088	0.132764	1
4141360	Chronic atrial fibrillation	Cardiovascular System	284	322	0.881988	0.749253	1.03779	0.132833	1
44782429	Chronic kidney disease due to hypertension	Genitourinary System	961	1029	0.933916	0.854417	1.02074	0.133116	1
4224940	Schizoaffective disorder, depressive type	Mental	36	51	0.705882	0.447526	1.10288	0.133367	1
4035439	Idiopathic osteoarthritis	Musculoskeletal System	718	777	0.924067	0.833744	1.02407	0.1336	1
444206	Arthropathy of pelvis	Musculoskeletal System	160	189	0.846561	0.681497	1.05054	0.133924	1
4152384	Non-rheumatic aortic sclerosis	Cardiovascular System	271	308	0.87987	0.744574	1.03928	0.134625	1
4167097	Spondylolisthesis	Musculoskeletal System	673	730	0.921918	0.829004	1.02513	0.134898	1
134460	Plantar fascial fibromatosis	Musculoskeletal System	775	836	0.927033	0.83963	1.02344	0.134948	1
435553	Epiphora	Visual System	79	100	0.79	0.580589	1.07182	0.134948	1
4311708	Diabetic peripheral neuropathy	Nervous System	79	100	0.79	0.580589	1.07182	0.134948	1
4126274	Bladder outflow obstruction	Genitourinary System	100	79	1.26582	0.932994	1.72239	0.134948	1
433813	Bladder neck obstruction	Genitourinary System	100	79	1.26582	0.932994	1.72239	0.134948	1
380706	Regular astigmatism	Visual System	514	564	0.911348	0.807102	1.02888	0.13523	1
42538532	Thrombus of cardiac chamber	Cardiovascular System	49	66	0.742424	0.502294	1.09084	0.135697	1
43530666	Dementia with behavioral disturbance	Nervous System	45	31	1.45161	0.898583	2.37286	0.135908	1
43530666	Dementia with behavioral disturbance	Mental	45	31	1.45161	0.898583	2.37286	0.135908	1
194692	Cirrhosis - non-alcoholic	Digestive System	45	31	1.45161	0.898583	2.37286	0.135908	1
4250169	Bifascicular block	Cardiovascular System	74	56	1.32143	0.92128	1.90463	0.135962	1
40483292	Displacement of cervical intervertebral disc	Musculoskeletal System	275	312	0.88141	0.746758	1.03988	0.137311	1
443729	Peripheral circulatory disorder due to type 2 diabetes mellitus	Cardiovascular System	417	462	0.902597	0.78877	1.03261	0.137339	1
377560	Internal hordeolum	Visual System	64	83	0.771084	0.547674	1.08133	0.137646	1
45768755	Localized chronic periodontitis	Digestive System	37	52	0.711538	0.453793	1.10565	0.13781	1
197610	Cyst of ovary	Genitourinary System	612	666	0.918919	0.822055	1.02706	0.137885	1
197610	Cyst of ovary	Endocrine System	612	666	0.918919	0.822055	1.02706	0.137885	1
315296	Preinfarction syndrome	Cardiovascular System	262	298	0.879195	0.741863	1.04145	0.138429	1
4291025	Arthritis	Musculoskeletal System	908	973	0.933196	0.851564	1.02258	0.13877	1
318443	Arteriosclerotic vascular disease	Cardiovascular System	345	386	0.893782	0.770724	1.03616	0.139019	1
37206102	Malabsorption syndrome due to intolerance to lactose	Digestive System	81	102	0.794118	0.585753	1.07361	0.139289	1
443458	Closed fracture of facial bone	Musculoskeletal System	130	156	0.833333	0.655151	1.05853	0.139333	1
376229	Abnormal involuntary movement	Nervous System	204	236	0.864407	0.713168	1.04699	0.139443	1
72418	Scoliosis deformity of spine	Musculoskeletal System	422	467	0.90364	0.790297	1.033	0.140021	1
313219	Phlebitis and thrombophlebitis	Cardiovascular System	120	145	0.827586	0.644298	1.06139	0.140399	1
4090706	Ethmoidal sinusitis	Respiratory System	154	182	0.846154	0.678254	1.05451	0.140759	1
44783016	Calculus of gallbladder with acute and chronic cholecystitis	Digestive System	46	32	1.4375	0.895885	2.33244	0.141032	1
4166589	Metastasis to digestive organs	Digestive System	82	103	0.796117	0.588274	1.07447	0.141446	1
4200854	Sciatic neuropathy	Nervous System	974	1041	0.935639	0.856476	1.02205	0.14148	1
254591	Secondary malignant neoplasm of lung	Respiratory System	114	92	1.23913	0.933234	1.64904	0.141482	1
762441	Postprocedural asymptomatic ovarian failure	Genitourinary System	34	22	1.54545	0.878065	2.77371	0.141579	1
762441	Postprocedural asymptomatic ovarian failure	Endocrine System	34	22	1.54545	0.878065	2.77371	0.141579	1
314378	Hypertensive heart disease with congestive heart failure	Cardiovascular System	53	38	1.39474	0.902326	2.1745	0.142213	1
377294	Exotropia	Visual System	51	68	0.75	0.511182	1.09432	0.142453	1
372907	Scarred macula	Visual System	40	27	1.48148	0.88694	2.51033	0.142639	1
313928	Peripheral vascular complication	Cardiovascular System	74	94	0.787234	0.572535	1.07903	0.14268	1
4175297	Lower respiratory tract infection	Respiratory System	171	144	1.1875	0.94581	1.49268	0.142939	1
260427	Common cold	Respiratory System	307	271	1.13284	0.958954	1.33886	0.145446	1
40491478	Abnormality of aortic valve	Cardiovascular System	288	325	0.886154	0.753536	1.04169	0.145939	1
40492779	Closed traumatic dislocation of joint	Musculoskeletal System	33	47	0.702128	0.435801	1.11933	0.1461	1
22350	Edema of larynx	Respiratory System	39	54	0.722222	0.465782	1.11068	0.146576	1
40479625	Atherosclerosis of artery	Cardiovascular System	800	860	0.930233	0.843792	1.02544	0.147101	1
380096	Proliferative retinopathy due to diabetes mellitus	Visual System	96	76	1.26316	0.925157	1.72984	0.147411	1
443919	Hypertensive renal failure	Genitourinary System	163	191	0.853403	0.688159	1.05733	0.147798	1
4130859	Vestibular nerve disorder	Nervous System	28	41	0.682927	0.40673	1.13136	0.148562	1
437496	Epidemic vertigo	Auditory System	28	41	0.682927	0.40673	1.13136	0.148562	1
437496	Epidemic vertigo	Nervous System	28	41	0.682927	0.40673	1.13136	0.148562	1
4132092	Acute disorder of male genital organ	Genitourinary System	53	70	0.757143	0.519664	1.09747	0.149113	1
193522	Acute prostatitis	Genitourinary System	53	70	0.757143	0.519664	1.09747	0.149113	1
81426	Closed fracture of clavicle	Musculoskeletal System	70	53	1.32075	0.911187	1.92432	0.149113	1
4178680	Degenerative disorder of musculoskeletal system	Musculoskeletal System	2078	2173	0.956282	0.900035	1.01602	0.149284	1
4127728	Deformity of erection	Genitourinary System	40	55	0.727273	0.471522	1.11297	0.150897	1
4033369	Superficial fibromatosis	Musculoskeletal System	40	55	0.727273	0.471522	1.11297	0.150897	1
196157	Induratio penis plastica	Musculoskeletal System	40	55	0.727273	0.471522	1.11297	0.150897	1
196157	Induratio penis plastica	Genitourinary System	40	55	0.727273	0.471522	1.11297	0.150897	1
4247120	Gastrointestinal ulcer	Digestive System	247	281	0.879004	0.737861	1.04662	0.150962	1
201620	Kidney stone	Genitourinary System	761	819	0.929182	0.840757	1.02681	0.151057	1
440129	Hypertrophy of nasal turbinates	Respiratory System	263	298	0.88255	0.744831	1.04525	0.15115	1
78273	Closed fracture of multiple ribs	Musculoskeletal System	191	163	1.17178	0.945782	1.45315	0.151277	1
4311420	Vascular insufficiency	Cardiovascular System	582	633	0.919431	0.820137	1.0306	0.151447	1
260123	Acute sinusitis	Respiratory System	1718	1634	1.05141	0.981983	1.12577	0.151688	1
4133715	Traumatic brain injury with no loss of consciousness	Nervous System	220	190	1.15789	0.94925	1.41346	0.152084	1
44783966	Compression fracture of thoracic spine	Musculoskeletal System	47	63	0.746032	0.500167	1.10594	0.152661	1
199856	Varicose veins of lower extremity with inflammation	Cardiovascular System	97	119	0.815126	0.616905	1.07482	0.153042	1
197331	Disorder of urinary tract	Genitourinary System	689	744	0.926075	0.833698	1.02858	0.153438	1
195312	Functional disorder of bladder	Genitourinary System	393	435	0.903448	0.786235	1.03788	0.153703	1
4122115	Tooth disorder	Digestive System	339	302	1.12252	0.958409	1.31521	0.154407	1
437013	Primary dental caries, pit and fissure origin	Digestive System	98	120	0.816667	0.618916	1.07542	0.154939	1
4116208	Choroidal and/or chorioretinal disorder	Visual System	375	416	0.901442	0.781916	1.03896	0.154958	1
23164	Disorder of anterior pituitary	Nervous System	56	41	1.36585	0.896766	2.09599	0.155176	1
23164	Disorder of anterior pituitary	Endocrine System	56	41	1.36585	0.896766	2.09599	0.155176	1
439303	Horseshoe retinal tear without detachment	Visual System	71	90	0.788889	0.569675	1.08888	0.156016	1
45757497	Retinal tear without detachment	Visual System	71	90	0.788889	0.569675	1.08888	0.156016	1
4010371	Closed fracture of ulna, lower epiphysis	Musculoskeletal System	64	48	1.33333	0.902822	1.9808	0.156376	1
4105126	Fracture of ulnar styloid	Musculoskeletal System	64	48	1.33333	0.902822	1.9808	0.156376	1
76150	Ulcer of rectum	Digestive System	63	81	0.777778	0.550523	1.09454	0.15658	1
374034	Visual disturbance	Visual System	1636	1719	0.951716	0.888876	1.01897	0.156867	1
78162	Peripheral vertigo	Auditory System	143	169	0.846154	0.672438	1.06354	0.156967	1
4048684	Lumbosacral spondylosis	Musculoskeletal System	732	788	0.928934	0.838868	1.02857	0.157779	1
4088937	Obstetric disorder of uterus	Genitourinary System	198	170	1.16471	0.944075	1.43815	0.158152	1
374009	Organic mental disorder	Nervous System	308	345	0.892754	0.763103	1.04406	0.158259	1
374009	Organic mental disorder	Mental	308	345	0.892754	0.763103	1.04406	0.158259	1
433524	Disorder of appendix	Digestive System	72	91	0.791209	0.572593	1.0898	0.158578	1
195862	Urethritis	Genitourinary System	72	91	0.791209	0.572593	1.0898	0.158578	1
4035441	Osteoarthritis of wrist	Musculoskeletal System	654	707	0.925035	0.830444	1.03028	0.158679	1
4311629	Impaired glucose tolerance	Endocrine System	346	385	0.898701	0.77499	1.04185	0.159307	1
4329158	Nerve plexus disorder	Nervous System	64	82	0.780488	0.553876	1.09563	0.159448	1
75634	Fracture malunion	Musculoskeletal System	30	43	0.697674	0.422592	1.13819	0.160172	1
4334322	Malignant neoplasm of lower respiratory tract	Respiratory System	30	43	0.697674	0.422592	1.13819	0.160172	1
192606	Paraplegia	Nervous System	30	43	0.697674	0.422592	1.13819	0.160172	1
4336156	Non-infective otitis externa	Auditory System	158	185	0.854054	0.686266	1.06183	0.160358	1
197318	Cholesterolosis of gallbladder	Digestive System	91	112	0.8125	0.609285	1.08107	0.160401	1
4200286	Paralytic ectropion	Visual System	134	159	0.842767	0.664657	1.06728	0.160887	1
314658	Cardiomegaly	Cardiovascular System	800	858	0.932401	0.845713	1.02789	0.161304	1
43531604	Subacute dyskinesia due to drug	Nervous System	20	31	0.645161	0.348515	1.16853	0.161429	1
373185	Drug-induced dyskinesia	Nervous System	20	31	0.645161	0.348515	1.16853	0.161429	1
4329445	Noninflammatory disorder of uterus	Genitourinary System	214	245	0.873469	0.723692	1.0536	0.161429	1
377085	Congenital anomaly of brain	Nervous System	20	31	0.645161	0.348515	1.16853	0.161429	1
4190345	Closed fracture involving joint	Musculoskeletal System	472	429	1.10023	0.96334	1.25685	0.161746	1
4310821	Bipolar disorder in remission	Mental	65	83	0.783133	0.557165	1.09668	0.162296	1
381278	Cluster headache	Nervous System	83	65	1.27692	0.911845	1.7948	0.162296	1
436976	Posterior subcapsular polar cataract	Visual System	102	124	0.822581	0.626695	1.07767	0.162444	1
4148630	Major depression in partial remission	Mental	474	519	0.913295	0.804656	1.03641	0.162625	1
4250023	Severe major depression with psychotic features	Mental	43	58	0.741379	0.487807	1.11903	0.163604	1
315831	Chronic pulmonary heart disease	Cardiovascular System	58	43	1.34884	0.893629	2.04999	0.163604	1
195556	Hypertensive heart AND renal disease	Cardiovascular System	479	436	1.09862	0.962932	1.2537	0.16453	1
195556	Hypertensive heart AND renal disease	Genitourinary System	479	436	1.09862	0.962932	1.2537	0.16453	1
376132	Ectropion	Visual System	162	189	0.857143	0.690557	1.06293	0.165205	1
43531624	Severe recurrent major depression	Mental	378	418	0.904306	0.78477	1.04178	0.166341	1
435220	Severe recurrent major depression without psychotic features	Mental	379	419	0.904535	0.785112	1.04186	0.166874	1
436252	Closed fracture of shaft of tibia	Musculoskeletal System	51	67	0.761194	0.518215	1.1122	0.167321	1
4312288	Secondary malignant neoplasm of central nervous system	Nervous System	51	67	0.761194	0.518215	1.1122	0.167321	1
37017431	Polyneuropathy due to type 1 diabetes mellitus	Nervous System	44	59	0.745763	0.492946	1.12081	0.167753	1
4137525	Acute exacerbation of chronic bronchitis	Respiratory System	59	44	1.34091	0.892208	2.02862	0.167753	1
40481325	Strain of muscle and/or tendon of lower leg	Musculoskeletal System	221	252	0.876984	0.728721	1.0548	0.167771	1
321596	Peripheral venous insufficiency	Cardiovascular System	581	630	0.922222	0.822478	1.03392	0.167792	1
200670	Benign neoplasm of male genital organ	Genitourinary System	76	59	1.28814	0.904738	1.84179	0.168493	1
318459	Respiratory insufficiency	Respiratory System	254	223	1.13901	0.947754	1.36965	0.168669	1
434033	Chorioretinitis	Visual System	21	32	0.65625	0.35965	1.17371	0.169564	1
761083	Acute injury of kidney	Genitourinary System	21	32	0.65625	0.35965	1.17371	0.169564	1
4187240	Disorder of aorta	Cardiovascular System	106	128	0.828125	0.634071	1.07968	0.169811	1
201618	Disorder of intestine	Digestive System	2356	2452	0.960848	0.90764	1.01716	0.17031	1
4252535	Adenocarcinoma of liver	Digestive System	38	52	0.730769	0.467945	1.1319	0.170587	1
437579	Paroxysmal ventricular tachycardia	Cardiovascular System	52	38	1.36842	0.883474	2.137	0.170587	1
4248429	Gastric ulcer without hemorrhage AND without perforation	Digestive System	274	308	0.88961	0.753206	1.05028	0.170609	1
4049960	Open wound of lip	Digestive System	77	60	1.28333	0.903838	1.82967	0.171634	1
374950	Edema of eyelid	Visual System	60	45	1.33333	0.890875	2.00823	0.171857	1
4001453	Sacroiliac disorder	Musculoskeletal System	260	293	0.887372	0.747993	1.05225	0.173584	1
4069933	Flexion deformity	Musculoskeletal System	371	410	0.904878	0.784185	1.04387	0.17391	1
314059	Right bundle branch block	Cardiovascular System	314	350	0.897143	0.7679	1.04779	0.17438	1
28060	Streptococcal sore throat	Digestive System	370	333	1.11111	0.95561	1.29231	0.174538	1
28060	Streptococcal sore throat	Respiratory System	370	333	1.11111	0.95561	1.29231	0.174538	1
376337	Disorder of nervous system	Nervous System	740	794	0.93199	0.842033	1.03146	0.175709	1
4012869	Cocaine-induced mood disorder	Nervous System	27	39	0.692308	0.407557	1.16012	0.175734	1
4012869	Cocaine-induced mood disorder	Mental	27	39	0.692308	0.407557	1.16012	0.175734	1
440548	Closed fracture of femur, distal end	Musculoskeletal System	39	27	1.44444	0.861977	2.45365	0.175734	1
443239	Precerebral arterial occlusion	Cardiovascular System	27	39	0.692308	0.407557	1.16012	0.175734	1
4143042	Ectopic beats	Cardiovascular System	61	46	1.32609	0.889625	1.98875	0.175918	1
765357	Age-related cataract of right eye	Visual System	49	64	0.765625	0.516732	1.12827	0.175918	1
4182210	Dementia	Nervous System	186	214	0.869159	0.710244	1.06285	0.175932	1
4182210	Dementia	Mental	186	214	0.869159	0.710244	1.06285	0.175932	1
381001	Subjective visual disturbance	Visual System	185	213	0.868545	0.709368	1.06265	0.175932	1
253797	Post-inflammatory pulmonary fibrosis	Respiratory System	79	98	0.806122	0.591656	1.09538	0.176067	1
4135647	Injury of glenoid labrum of shoulder joint	Musculoskeletal System	144	121	1.19008	0.92804	1.52827	0.176552	1
4297887	Disorder of digestive organ	Digestive System	2806	2909	0.964593	0.915516	1.01629	0.176726	1
435950	Closed Colles' fracture	Musculoskeletal System	46	33	1.39394	0.872203	2.25023	0.176982	1
4047787	Colles' fracture	Musculoskeletal System	46	33	1.39394	0.872203	2.25023	0.176982	1
377844	Status migrainosus	Cardiovascular System	249	281	0.886121	0.744132	1.0547	0.177304	1
377844	Status migrainosus	Nervous System	249	281	0.886121	0.744132	1.0547	0.177304	1
433811	Hydronephrosis	Genitourinary System	398	438	0.908676	0.791343	1.04316	0.177387	1
4214437	Infectious endophthalmitis	Visual System	22	33	0.666667	0.370293	1.1783	0.17753	1
432621	Purulent endophthalmitis	Visual System	22	33	0.666667	0.370293	1.1783	0.17753	1
80815	Ganglion of joint	Musculoskeletal System	23	34	0.676471	0.380477	1.18239	0.17753	1
4317977	Bilateral cataracts	Visual System	233	264	0.882576	0.736814	1.05662	0.178404	1
320746	Cardiomyopathy associated with another disorder	Cardiovascular System	89	71	1.25352	0.907351	1.73721	0.178959	1
40482237	Hemiplegia of dominant side	Nervous System	71	89	0.797753	0.575635	1.10211	0.178959	1
439013	Insomnia disorder related to another mental disorder	Mental	110	90	1.22222	0.916624	1.63329	0.179109	1
74132	Degeneration of lumbosacral intervertebral disc	Musculoskeletal System	487	445	1.09438	0.960399	1.2473	0.179272	1
40483287	Disorder of kidney and/or ureter	Genitourinary System	873	931	0.937701	0.85401	1.02952	0.179351	1
377558	Irregular astigmatism	Visual System	47	62	0.758065	0.507579	1.12555	0.179934	1
258780	Emphysematous bronchitis	Respiratory System	62	47	1.31915	0.888451	1.97014	0.179934	1
441077	Stenosis of cervix	Genitourinary System	40	54	0.740741	0.479501	1.1358	0.17997	1
40483827	Alcohol-induced pancreatitis	Digestive System	54	40	1.35	0.88044	2.0855	0.17997	1
40483827	Alcohol-induced pancreatitis	Endocrine System	54	40	1.35	0.88044	2.0855	0.17997	1
4167082	Bacterial gastroenteritis	Digestive System	219	249	0.879518	0.730106	1.0589	0.180075	1
193402	Bacterial enteritis	Digestive System	219	249	0.879518	0.730106	1.0589	0.180075	1
4196684	Senile angioma	Cardiovascular System	161	187	0.860963	0.693006	1.06865	0.1802	1
4020353	Functional cyst of ovary	Genitourinary System	72	90	0.8	0.578519	1.10289	0.181665	1
4020353	Functional cyst of ovary	Endocrine System	72	90	0.8	0.578519	1.10289	0.181665	1
4133611	Traumatic AND/OR non-traumatic brain injury	Nervous System	571	618	0.923948	0.82314	1.03696	0.181825	1
4009302	Closed fracture of humerus, upper epiphysis	Musculoskeletal System	28	40	0.7	0.415899	1.16325	0.182222	1
4226263	Pharyngitis	Digestive System	2030	1945	1.0437	0.980288	1.11124	0.182643	1
4226263	Pharyngitis	Respiratory System	2030	1945	1.0437	0.980288	1.11124	0.182643	1
764824	Age-related nuclear cataract of right eye	Visual System	152	177	0.858757	0.686824	1.07268	0.183097	1
4164959	Closed fracture of styloid process of ulna	Musculoskeletal System	63	48	1.3125	0.887349	1.95231	0.183907	1
196436	Internal hemorrhoids	Digestive System	311	346	0.898844	0.768715	1.05065	0.184016	1
196436	Internal hemorrhoids	Cardiovascular System	311	346	0.898844	0.768715	1.05065	0.184016	1
4181019	Cluster B personality disorder	Mental	114	136	0.838235	0.647741	1.0831	0.184126	1
442560	Fracture of femur	Musculoskeletal System	91	73	1.24658	0.906092	1.72013	0.184351	1
4280571	Acute pyelonephritis	Genitourinary System	151	176	0.857955	0.685692	1.07243	0.184442	1
4048027	Neuropathy associated with endocrine disorder	Nervous System	41	55	0.745455	0.485033	1.13755	0.184573	1
4207185	Bacterial upper respiratory infection	Respiratory System	366	330	1.10909	0.953142	1.29095	0.184617	1
377561	Alternating exotropia	Visual System	23	34	0.676471	0.380477	1.18239	0.185326	1
194684	Crohn's disease of large bowel	Digestive System	82	65	1.26154	0.899937	1.77471	0.186949	1
437894	Ventricular fibrillation	Cardiovascular System	35	48	0.729167	0.457771	1.15103	0.187781	1
433208	Disorder of pulmonary circulation	Cardiovascular System	696	747	0.931727	0.839109	1.03447	0.187786	1
4143024	Diffuse otitis externa	Auditory System	49	64	0.765625	0.516732	1.12827	0.187836	1
36685152	Disorder of left ear	Auditory System	64	49	1.30612	0.886314	1.93524	0.187836	1
313226	Carotid artery occlusion	Cardiovascular System	29	41	0.707317	0.423935	1.16609	0.188593	1
36676839	Arthropathy of joint of left hand	Musculoskeletal System	56	42	1.33333	0.877818	2.0391	0.189116	1
45768912	Exacerbation of severe persistent asthma	Respiratory System	83	66	1.25758	0.899262	1.76472	0.189935	1
45769350	Acute severe exacerbation of severe persistent asthma	Respiratory System	83	66	1.25758	0.899262	1.76472	0.189935	1
42535437	Disorder of right sciatic nerve	Nervous System	66	83	0.795181	0.566661	1.11202	0.189935	1
198520	Lumbar spondylosis with myelopathy	Musculoskeletal System	423	463	0.913607	0.798868	1.04461	0.190118	1
198520	Lumbar spondylosis with myelopathy	Nervous System	423	463	0.913607	0.798868	1.04461	0.190118	1
4027663	Peptic ulcer	Digestive System	320	355	0.901408	0.772575	1.0514	0.190649	1
4130995	Neoplasm of colon	Digestive System	570	616	0.925325	0.824248	1.03866	0.19132	1
44782719	Chronic combined systolic and diastolic heart failure	Cardiovascular System	201	229	0.877729	0.722611	1.06547	0.191861	1
260125	Acute bronchiolitis	Respiratory System	67	84	0.797619	0.569788	1.11282	0.192895	1
4165112	Bronchiolitis	Respiratory System	67	84	0.797619	0.569788	1.11282	0.192895	1
434944	Scleritis	Visual System	36	49	0.734694	0.464142	1.15303	0.193059	1
44806633	Injury of tendon of finger	Musculoskeletal System	49	36	1.36111	0.867281	2.15451	0.193059	1
141056	Acute ethmoidal sinusitis	Respiratory System	43	57	0.754386	0.495642	1.14071	0.193601	1
46270376	Acute exacerbation of chronic obstructive bronchitis	Respiratory System	57	43	1.32558	0.876643	2.01758	0.193601	1
25297	Acute pharyngitis	Digestive System	2036	1953	1.0425	0.979267	1.10984	0.194065	1
25297	Acute pharyngitis	Respiratory System	2036	1953	1.0425	0.979267	1.10984	0.194065	1
759883	Arthritis of joint of left shoulder region	Musculoskeletal System	146	170	0.858824	0.683663	1.07776	0.195717	1
4318982	Disorder of vision	Visual System	1309	1377	0.950617	0.880673	1.02608	0.19609	1
40481302	Injury of superior glenoid labrum of shoulder joint	Musculoskeletal System	143	121	1.18182	0.921193	1.51824	0.196198	1
72712	Synovial cyst	Musculoskeletal System	285	254	1.12205	0.944123	1.33409	0.196291	1
192671	Gastrointestinal hemorrhage	Digestive System	329	364	0.903846	0.776271	1.05207	0.196512	1
4347069	Lesion of ligaments of shoulder region	Musculoskeletal System	147	171	0.859649	0.684836	1.078	0.197128	1
313791	Bundle branch block	Cardiovascular System	487	529	0.920605	0.81231	1.04317	0.198344	1
372635	Corneal degeneration	Visual System	67	52	1.28846	0.883568	1.88805	0.19936	1
372886	Refractory migraine with aura	Cardiovascular System	100	120	0.833333	0.632614	1.09576	0.200201	1
372886	Refractory migraine with aura	Nervous System	100	120	0.833333	0.632614	1.09576	0.200201	1
440547	Closed fracture of shaft of metacarpal bone	Musculoskeletal System	36	25	1.44	0.840862	2.50257	0.200415	1
436073	Psychotic disorder	Mental	359	395	0.908861	0.785617	1.05117	0.200641	1
72990	Localized osteoarthrosis uncertain if primary OR secondary	Musculoskeletal System	43	31	1.3871	0.853968	2.27709	0.200994	1
134398	Periodontal disease	Digestive System	112	133	0.842105	0.649018	1.09099	0.201336	1
4085552	Fracture of lateral malleolus	Musculoskeletal System	109	90	1.21111	0.90769	1.61936	0.20196	1
132344	Gingival and periodontal disease	Digestive System	165	190	0.868421	0.700625	1.0755	0.202739	1
4261871	Congenital anomaly in number of teeth	Digestive System	53	68	0.779412	0.533752	1.13281	0.203115	1
440438	Anodontia	Digestive System	53	68	0.779412	0.533752	1.13281	0.203115	1
440438	Anodontia	Hereditary By System	53	68	0.779412	0.533752	1.13281	0.203115	1
4306134	Congenital partial absence of alimentary tract	Digestive System	53	68	0.779412	0.533752	1.13281	0.203115	1
75863	Chronic interstitial cystitis	Genitourinary System	51	38	1.34211	0.864631	2.09949	0.203374	1
4286642	Arthritis of hip	Musculoskeletal System	38	51	0.745098	0.476305	1.15656	0.203374	1
4001171	Liver cell carcinoma	Digestive System	38	51	0.745098	0.476305	1.15656	0.203374	1
4105127	Fracture of medial malleolus	Musculoskeletal System	51	38	1.34211	0.864631	2.09949	0.203374	1
40483613	Inflammatory disease of female genital structure	Genitourinary System	230	259	0.888031	0.740287	1.06472	0.204512	1
4212887	Disorder of rotator cuff	Musculoskeletal System	722	772	0.935233	0.843815	1.03646	0.204597	1
4088051	Closed fracture of phalanx of finger	Musculoskeletal System	62	78	0.794872	0.560099	1.1239	0.204894	1
4302686	Thoracic spondylosis	Musculoskeletal System	231	260	0.888462	0.740931	1.06484	0.206366	1
4155469	Moderate asthma	Respiratory System	46	60	0.766667	0.510514	1.14471	0.206707	1
4181487	Malignant tumor of male genital organ	Genitourinary System	32	44	0.727273	0.446374	1.17313	0.207026	1
4027396	Peripheral neuritis	Nervous System	459	499	0.91984	0.808557	1.04625	0.207183	1
4155764	Esophageal injury	Digestive System	26	37	0.702703	0.408569	1.19213	0.207712	1
4055484	Rhegmatogenous retinal detachment	Visual System	80	64	1.25	0.888575	1.76455	0.208113	1
444444	Benign neoplasm of transverse colon	Digestive System	896	951	0.942166	0.859036	1.03327	0.20869	1
439005	Chronic alcoholism in remission	Mental	170	195	0.871795	0.705522	1.0764	0.209037	1
4195039	Osteopenia	Musculoskeletal System	83	101	0.821782	0.607155	1.10967	0.210112	1
4324838	Noninfectious enteritis	Digestive System	73	90	0.811111	0.587367	1.1169	0.210127	1
195769	Submucous leiomyoma of uterus	Genitourinary System	125	105	1.19048	0.911048	1.55816	0.21027	1
4238825	Disorder of pulp of tooth	Digestive System	47	61	0.770492	0.515216	1.14587	0.210962	1
4048028	Diabetic mononeuropathy	Nervous System	61	47	1.29787	0.872703	1.94093	0.210962	1
4265749	Meibomian gland dysfunction	Visual System	331	365	0.906849	0.779125	1.05521	0.210985	1
4056713	Injury of muscle and tendon of abdomen, lower back and pelvis	Musculoskeletal System	396	433	0.91455	0.796009	1.05051	0.211178	1
760898	Plantar fasciitis of left foot	Musculoskeletal System	21	31	0.677419	0.369975	1.21722	0.212003	1
4081615	Paraparesis	Nervous System	21	31	0.677419	0.369975	1.21722	0.212003	1
4319474	Disorder of uveal tract	Visual System	31	21	1.47619	0.821546	2.70288	0.212003	1
4131908	Peripheral angiopathy due to diabetes mellitus	Cardiovascular System	33	45	0.733333	0.453346	1.17506	0.212946	1
4195698	Tenosynovitis	Musculoskeletal System	574	618	0.928803	0.827601	1.04225	0.212962	1
196068	Carcinoma in situ of male genital organ	Genitourinary System	53	40	1.325	0.862392	2.05021	0.213374	1
4193869	Bacterial intestinal infectious disease	Digestive System	222	250	0.888	0.737801	1.06822	0.21395	1
444121	Primary dental caries, proximal smooth surface origin	Digestive System	222	250	0.888	0.737801	1.06822	0.21395	1
440690	Social phobia	Mental	65	81	0.802469	0.569927	1.12609	0.214455	1
4008220	Closed fracture lumbar vertebra, wedge	Musculoskeletal System	81	65	1.24615	0.888031	1.75461	0.214455	1
4191479	Allergic asthma	Respiratory System	27	38	0.710526	0.417197	1.19469	0.214847	1
75347	Spinal enthesopathy	Musculoskeletal System	38	27	1.40741	0.837035	2.39695	0.214847	1
132277	Neoplasm of uncertain behavior of endocrine glands and nervous system	Nervous System	62	48	1.29167	0.871882	1.92382	0.21516	1
132277	Neoplasm of uncertain behavior of endocrine glands and nervous system	Endocrine System	62	48	1.29167	0.871882	1.92382	0.21516	1
4295888	Prolapse of intestine	Digestive System	48	62	0.774194	0.5198	1.14694	0.21516	1
434298	Secondary malignant neoplasm of lymph nodes of upper limb	Lymphatic System	75	92	0.815217	0.592814	1.11802	0.215673	1
4142738	Moderate persistent asthma	Respiratory System	478	518	0.92278	0.813202	1.04695	0.216547	1
4130517	Neoplasm of descending colon	Digestive System	456	495	0.921212	0.809378	1.04832	0.216892	1
4129389	Gastrointestinal obstruction	Digestive System	468	430	1.08837	0.95276	1.24352	0.21694	1
4027880	Disorder of colon	Digestive System	407	444	0.916667	0.799328	1.05101	0.217179	1
4129879	Neoplasm of transverse colon	Digestive System	897	951	0.943218	0.860018	1.0344	0.217367	1
4043345	Disorder of ocular adnexa	Visual System	421	385	1.09351	0.950079	1.25887	0.217642	1
74188	Closed fracture of rib	Musculoskeletal System	292	262	1.1145	0.940049	1.32187	0.217915	1
4028367	Acute disease of cardiovascular system	Cardiovascular System	563	606	0.929043	0.826867	1.04371	0.218505	1
4344258	Bursitis of shoulder	Musculoskeletal System	334	302	1.10596	0.943716	1.29652	0.218986	1
4237062	Mural thrombus of heart	Cardiovascular System	49	63	0.777778	0.524269	1.14795	0.219303	1
442259	Disorder of vulva	Genitourinary System	229	257	0.891051	0.742397	1.06894	0.21972	1
37204080	Generalized periodontitis	Digestive System	22	32	0.6875	0.380605	1.22052	0.220671	1
137858	Thoracic radiculopathy	Nervous System	83	67	1.23881	0.887025	1.73562	0.220671	1
4177206	Tubulointerstitial nephritis	Genitourinary System	325	358	0.907821	0.77882	1.05788	0.220784	1
4094283	Lower limb joint arthritis	Musculoskeletal System	150	173	0.867052	0.692062	1.08527	0.22091	1
252936	Allergic rhinitis due to animals	Respiratory System	151	174	0.867816	0.693175	1.08545	0.22091	1
201606	Crohn's disease	Digestive System	94	77	1.22078	0.893613	1.67203	0.221122	1
377552	Moderate nonproliferative retinopathy due to diabetes mellitus	Visual System	77	94	0.819149	0.598074	1.11905	0.221122	1
43531003	Essential tremor	Nervous System	196	222	0.882883	0.724826	1.07474	0.221409	1
4336157	Acute non-infective otitis externa	Auditory System	165	189	0.873016	0.704152	1.0815	0.221543	1
4168618	Injury of gastrointestinal tract	Digestive System	28	39	0.717949	0.425495	1.19697	0.221823	1
80141	Functional diarrhea	Digestive System	111	131	0.847328	0.652019	1.09952	0.221947	1
4173780	Iliotibial band friction syndrome	Musculoskeletal System	232	260	0.892308	0.744303	1.06923	0.223508	1
37110634	Strain of tendon of biceps brachii	Musculoskeletal System	68	84	0.809524	0.57919	1.12795	0.223733	1
4131931	Malignant lymphoma of lymph nodes	Lymphatic System	84	68	1.23529	0.886561	1.72655	0.223733	1
77647	Mallet finger	Musculoskeletal System	47	35	1.34286	0.848613	2.14311	0.224463	1
45757772	Congenital renal cyst	Genitourinary System	35	47	0.744681	0.466611	1.17839	0.224463	1
40480936	Injury of extensor tendon of hand	Musculoskeletal System	47	35	1.34286	0.848613	2.14311	0.224463	1
4115534	Traumatic arthropathy of distal interphalangeal joint of finger	Musculoskeletal System	47	35	1.34286	0.848613	2.14311	0.224463	1
193165	Disorder of adrenal gland	Endocrine System	217	244	0.889344	0.737264	1.07223	0.22491	1
435790	Secondary polycythemia	Red Blood Cell	113	133	0.849624	0.655263	1.10006	0.225744	1
201313	Hypertensive renal disease	Genitourinary System	1043	1100	0.948182	0.870334	1.03294	0.225744	1
194696	Dysmenorrhea	Genitourinary System	272	302	0.900662	0.761724	1.06454	0.226111	1
438406	Severe major depression, single episode, with psychotic features	Mental	43	56	0.767857	0.503736	1.16324	0.2278	1
319835	Congestive heart failure	Cardiovascular System	888	837	1.06093	0.96425	1.16739	0.227834	1
4115173	Atrial premature complex	Cardiovascular System	325	294	1.10544	0.941196	1.29878	0.227894	1
4286497	Centriacinar emphysema	Respiratory System	203	229	0.886463	0.730201	1.07554	0.227969	1
4108234	Multiple valve disease	Cardiovascular System	155	178	0.870787	0.697522	1.08613	0.227975	1
197328	Abscess of intestine	Digestive System	75	60	1.25	0.878308	1.78563	0.228231	1
442104	Benign neoplasm of descending colon	Digestive System	456	494	0.923077	0.810966	1.05051	0.228986	1
438699	Primary malignant neoplasm of rectosigmoid junction	Digestive System	23	33	0.69697	0.390766	1.22338	0.229102	1
4130062	Neoplasm of craniopharyngeal duct	Nervous System	24	34	0.705882	0.400488	1.22585	0.229102	1
4130062	Neoplasm of craniopharyngeal duct	Endocrine System	24	34	0.705882	0.400488	1.22585	0.229102	1
4044391	Neuropathy due to diabetes mellitus	Nervous System	80	97	0.824742	0.605635	1.12043	0.229118	1
377853	Chronic tension-type headache	Nervous System	142	164	0.865854	0.686705	1.09065	0.229949	1
4167984	Bacterial arthritis	Musculoskeletal System	48	36	1.33333	0.847578	2.1145	0.230062	1
4140828	Acute vulvitis	Genitourinary System	36	48	0.75	0.472925	1.17983	0.230062	1
4137355	Strain of back muscle	Musculoskeletal System	37	49	0.755102	0.479042	1.18114	0.230062	1
4246451	Secondary malignant neoplasm of brain	Nervous System	52	66	0.787879	0.537034	1.15058	0.231405	1
4117689	Bursitis of bursa of ankle and/or foot	Musculoskeletal System	61	76	0.802632	0.563466	1.13919	0.231657	1
4051488	Chronic frontoethmoidal sinusitis	Respiratory System	189	214	0.883178	0.722367	1.07909	0.231882	1
4269221	Vulvitis	Genitourinary System	71	87	0.816092	0.587939	1.12955	0.232738	1
132932	Chronic ethmoidal sinusitis	Respiratory System	117	137	0.854015	0.661516	1.10106	0.233196	1
4028365	Acute disease of musculoskeletal system	Musculoskeletal System	62	77	0.805195	0.566833	1.13979	0.235044	1
436134	Disorder of sclera	Visual System	30	41	0.731707	0.441176	1.20079	0.235314	1
4290976	Temporal arteritis	Cardiovascular System	49	37	1.32432	0.846643	2.0875	0.235559	1
42537576	Osteoarthritis of joint of left ankle and/or foot	Musculoskeletal System	24	34	0.705882	0.400488	1.22585	0.237302	1
45770904	Perichondritis of external ear	Musculoskeletal System	34	24	1.41667	0.815759	2.49695	0.237302	1
45770904	Perichondritis of external ear	Auditory System	34	24	1.41667	0.815759	2.49695	0.237302	1
4044721	Acquired curvature of spine	Musculoskeletal System	24	34	0.705882	0.400488	1.22585	0.237302	1
141663	Osteomyelitis	Musculoskeletal System	211	237	0.890295	0.736017	1.07633	0.237548	1
4109870	Arterial insufficiency	Cardiovascular System	63	78	0.807692	0.570131	1.14036	0.238393	1
434633	Disorder of autonomic nervous system	Nervous System	95	113	0.840708	0.633138	1.1143	0.238503	1
195588	Cystitis	Genitourinary System	1080	1025	1.05366	0.966447	1.1488	0.238982	1
31602	Disorder of the larynx	Respiratory System	376	410	0.917073	0.795173	1.05742	0.239167	1
4028389	Infectious disease of lung	Respiratory System	196	221	0.886878	0.727958	1.07984	0.239881	1
40483262	Arthritis of shoulder region joint	Musculoskeletal System	222	197	1.1269	0.925978	1.37225	0.239881	1
4329106	Acute upper urinary tract infection	Genitourinary System	149	171	0.871345	0.694772	1.0918	0.240421	1
441428	Closed fracture of lateral malleolus	Musculoskeletal System	141	121	1.16529	0.907502	1.49818	0.240466	1
4329847	Myocardial infarction	Cardiovascular System	572	532	1.07519	0.953787	1.2122	0.24049	1
257004	Acute exacerbation of chronic obstructive airways disease	Respiratory System	428	464	0.922414	0.806971	1.05418	0.240715	1
4002139	Cervicothoracic ankylosis	Musculoskeletal System	38	50	0.76	0.484972	1.18231	0.240955	1
37311520	Tendinitis of shoulder region	Musculoskeletal System	74	90	0.822222	0.596219	1.1309	0.241477	1
40482014	Dysfunction of vestibular system	Auditory System	31	42	0.738095	0.448595	1.20238	0.241835	1
315085	Lymphadenopathy	Lymphatic System	1159	1217	0.952342	0.877974	1.03297	0.242057	1
4180010	Degenerative disorder of cartilage	Musculoskeletal System	316	347	0.910663	0.779444	1.06367	0.243265	1
4089536	Anterior vaginal wall prolapse	Genitourinary System	123	143	0.86014	0.670354	1.10232	0.244033	1
373474	Diplopia	Visual System	295	325	0.907692	0.772688	1.06594	0.244153	1
4128914	Fracture of multiple ribs	Musculoskeletal System	225	200	1.125	0.925736	1.36795	0.244355	1
201238	Primary malignant neoplasm of female genital organ	Genitourinary System	86	103	0.834951	0.61968	1.12265	0.244493	1
319049	Acute respiratory failure	Respiratory System	584	544	1.07353	0.953556	1.20875	0.245557	1
4309350	Fetid chronic bronchitis	Respiratory System	60	47	1.2766	0.856962	1.91172	0.246015	1
4224926	Obstruction of esophagus	Digestive System	285	257	1.10895	0.933589	1.31777	0.246151	1
762217	Calcific tendinitis of right shoulder	Musculoskeletal System	39	51	0.764706	0.490722	1.18338	0.246252	1
36712971	Chronic deep venous thrombosis	Cardiovascular System	51	39	1.30769	0.845038	2.03781	0.246252	1
4309525	Cyst of nasal sinus	Respiratory System	76	92	0.826087	0.601496	1.13169	0.24716	1
442628	Disorder of ligament	Musculoskeletal System	99	117	0.846154	0.640827	1.11539	0.247394	1
36676836	Arthropathy of left knee joint	Musculoskeletal System	309	280	1.10357	0.935739	1.30195	0.247811	1
4235863	Spinal cord injury	Nervous System	44	33	1.33333	0.829858	2.1614	0.248213	1
377861	Disorder of refraction AND/OR accommodation	Visual System	346	378	0.915344	0.78884	1.06187	0.249278	1
44782743	Acute deep venous thrombosis of popliteal vein	Cardiovascular System	88	105	0.838095	0.624072	1.12326	0.249442	1
40492392	Closed fracture of fibula	Musculoskeletal System	212	188	1.12766	0.922234	1.37971	0.250144	1
44782733	Acute on chronic combined systolic and diastolic heart failure	Cardiovascular System	132	113	1.16814	0.901756	1.51529	0.250153	1
435940	Closed fracture of shaft of humerus	Musculoskeletal System	48	61	0.786885	0.527617	1.16765	0.250395	1
765132	Subendocardial myocardial infarction	Cardiovascular System	48	61	0.786885	0.527617	1.16765	0.250395	1
444406	Acute subendocardial infarction	Cardiovascular System	48	61	0.786885	0.527617	1.16765	0.250395	1
37109050	Meibomian gland dysfunction of right eye	Visual System	326	357	0.913165	0.783429	1.0641	0.251002	1
4246581	Malposition of eyelashes	Visual System	40	52	0.769231	0.496303	1.18434	0.251452	1
443776	Brachial radiculitis	Nervous System	191	215	0.888372	0.727208	1.08459	0.252502	1
375631	Brachial neuritis	Nervous System	191	215	0.888372	0.727208	1.08459	0.252502	1
443613	Dystrophy of anterior cornea	Visual System	26	36	0.722222	0.418734	1.2298	0.253038	1
314383	Myocarditis	Cardiovascular System	29	20	1.45	0.79253	2.70416	0.253098	1
37311300	Cataract of right eye	Visual System	208	233	0.892704	0.736886	1.08089	0.253098	1
74396	Temporomandibular joint disorder	Musculoskeletal System	352	384	0.916667	0.790967	1.06209	0.253173	1
372409	Sciatica	Nervous System	1960	2033	0.964092	0.905631	1.02631	0.25441	1
37110624	Injury of tendon of long head of biceps	Musculoskeletal System	68	83	0.819277	0.585667	1.1427	0.254576	1
4015216	Strain of long head of biceps	Musculoskeletal System	68	83	0.819277	0.585667	1.1427	0.254576	1
4105253	Strain of tendon of upper arm	Musculoskeletal System	68	83	0.819277	0.585667	1.1427	0.254576	1
4134429	Disorder of gastrointestinal tract mucous membrane	Digestive System	228	254	0.897638	0.747347	1.07765	0.25482	1
192960	Noninfectious gastroenteritis	Digestive System	79	95	0.831579	0.609077	1.13271	0.255477	1
381444	Contusion of eye	Visual System	95	79	1.20253	0.882838	1.64183	0.255477	1
4291005	Viral hepatitis	Digestive System	298	270	1.1037	0.93297	1.30615	0.255578	1
4130681	Erythrocytosis	Red Blood Cell	116	135	0.859259	0.66459	1.10951	0.255894	1
4110948	Hypertension secondary to endocrine disorder	Cardiovascular System	103	121	0.85124	0.6481	1.11631	0.256015	1
4117713	Ankle joint effusion	Musculoskeletal System	313	343	0.912536	0.780396	1.06675	0.256799	1
762752	Arteriosclerosis of aorta	Cardiovascular System	433	468	0.925214	0.809981	1.05665	0.257338	1
312934	Atherosclerosis of aorta	Cardiovascular System	433	468	0.925214	0.809981	1.05665	0.257338	1
79916	Acquired hallux rigidus	Musculoskeletal System	151	131	1.15267	0.906098	1.46792	0.257873	1
438749	Posterior subcapsular polar senile cataract	Visual System	104	122	0.852459	0.649858	1.11651	0.25813	1
4013597	Closed fracture thoracic vertebra, wedge	Musculoskeletal System	80	96	0.833333	0.61152	1.13302	0.258195	1
78832	Intervertebral disc disorder with myelopathy	Musculoskeletal System	576	616	0.935065	0.833197	1.04927	0.258243	1
78832	Intervertebral disc disorder with myelopathy	Nervous System	576	616	0.935065	0.833197	1.04927	0.258243	1
195847	Gastroparesis syndrome	Digestive System	163	185	0.881081	0.709376	1.09351	0.258912	1
440078	Bipolar affective disorder, current episode manic	Mental	63	50	1.26	0.855476	1.86451	0.258955	1
4147145	Tendinitis	Musculoskeletal System	957	1008	0.949405	0.868118	1.03825	0.259342	1
379185	Open wound of eyeball	Visual System	179	202	0.886139	0.720561	1.08904	0.259703	1
4145627	Biliary calculus	Digestive System	717	674	1.0638	0.956276	1.18351	0.260114	1
434625	Undifferentiated somatoform disorder	Mental	27	37	0.72973	0.427309	1.23135	0.260589	1
4067766	Fracture of bone in neoplastic disease	Musculoskeletal System	27	37	0.72973	0.427309	1.23135	0.260589	1
4176301	Injury of metacarpal bone	Musculoskeletal System	37	27	1.37037	0.812115	2.34023	0.260589	1
36715918	Internal hemorrhoids grade III	Digestive System	54	42	1.28571	0.843187	1.97245	0.261572	1
36715918	Internal hemorrhoids grade III	Cardiovascular System	54	42	1.28571	0.843187	1.97245	0.261572	1
46270156	Allergic rhinitis due to animal hair and dander	Respiratory System	42	54	0.777778	0.506984	1.18598	0.261572	1
432941	Disorder of tongue	Digestive System	198	222	0.891892	0.732639	1.08514	0.261741	1
81303	Labyrinthine disorder	Auditory System	256	283	0.904594	0.760891	1.07502	0.26187	1
4135745	Fracture of neck of fifth metacarpal	Musculoskeletal System	30	21	1.42857	0.791129	2.62525	0.262618	1
443396	Malignant tumor of large intestine	Digestive System	21	30	0.7	0.380916	1.26402	0.262618	1
37117095	Benign neoplasm of left adrenal gland	Endocrine System	51	64	0.796875	0.540533	1.1695	0.263138	1
4043679	Traumatic dislocation of joint	Musculoskeletal System	64	51	1.2549	0.855065	1.85002	0.263138	1
443388	Malignant tumor of lung	Respiratory System	99	83	1.19277	0.88197	1.61653	0.263552	1
80809	Rheumatoid arthritis	Musculoskeletal System	323	353	0.915014	0.784389	1.0671	0.263978	1
192367	Dysplasia of cervix	Genitourinary System	107	125	0.856	0.654993	1.11707	0.264377	1
140708	Myelopathy due to another disorder	Nervous System	61	75	0.813333	0.570412	1.15575	0.264962	1
4318699	Disorder of lacrimal gland	Visual System	136	156	0.871795	0.687566	1.10428	0.266185	1
4208390	Inflammation of sacroiliac joint	Musculoskeletal System	240	266	0.902256	0.754609	1.07834	0.266402	1
4049477	Psychogenic polydipsia	Mental	72	87	0.827586	0.597062	1.14409	0.266882	1
4242103	Osteoarthrosis of the carpometacarpal joint of the thumb	Musculoskeletal System	509	546	0.932234	0.824561	1.05383	0.267711	1
443792	Calculus of bile duct	Digestive System	169	191	0.884817	0.715088	1.09405	0.268382	1
313217	Atrial fibrillation	Cardiovascular System	958	1008	0.950397	0.869047	1.03931	0.268626	1
4312493	Corneal abrasion	Visual System	171	193	0.88601	0.716926	1.09421	0.271028	1
4234997	Disorder of vein	Cardiovascular System	851	898	0.947661	0.861826	1.04198	0.271091	1
444100	Mood disorder	Mental	1416	1476	0.95935	0.891263	1.03261	0.271261	1
201519	Primary malignant neoplasm of liver	Digestive System	44	56	0.785714	0.517073	1.18729	0.271332	1
443771	Renal hypertension	Cardiovascular System	101	85	1.18824	0.88161	1.60477	0.271396	1
378425	Blepharitis	Visual System	490	526	0.931559	0.822009	1.05556	0.272184	1
193493	Benign hypertensive renal disease	Genitourinary System	36	47	0.765957	0.48205	1.20789	0.272361	1
44784439	Benign hypertensive renal disease with renal failure	Genitourinary System	36	47	0.765957	0.48205	1.20789	0.272361	1
438430	Squamous blepharitis	Visual System	129	111	1.16216	0.894691	1.51163	0.27249	1
4136228	Sprain of shoulder	Musculoskeletal System	140	160	0.875	0.692396	1.10472	0.272656	1
374366	Sensorineural hearing loss	Auditory System	1229	1285	0.95642	0.883757	1.03502	0.272671	1
43531033	Neuropathy of upper limb	Nervous System	86	102	0.843137	0.625358	1.1345	0.27396	1
4216397	Nerve root disorder	Nervous System	1627	1691	0.962153	0.89829	1.03053	0.274082	1
443583	Disorder of ankle joint	Musculoskeletal System	339	369	0.918699	0.790397	1.06757	0.275084	1
374915	Localization-related epilepsy	Nervous System	99	116	0.853448	0.646011	1.12569	0.275189	1
375800	Dystonia	Nervous System	67	54	1.24074	0.854048	1.80983	0.275313	1
4032799	Opioid-induced organic mental disorder	Nervous System	420	388	1.08247	0.940677	1.24589	0.275459	1
4032799	Opioid-induced organic mental disorder	Mental	420	388	1.08247	0.940677	1.24589	0.275459	1
4174382	Metabolic bone disease	Musculoskeletal System	45	57	0.789474	0.521912	1.18783	0.276082	1
4151978	Post-herpetic neuritis	Nervous System	103	87	1.18391	0.881295	1.59353	0.2765	1
196738	Disorder of male genital organ	Genitourinary System	393	425	0.924706	0.804124	1.06316	0.278414	1
4297179	Disorder of lymph node	Lymphatic System	1125	1178	0.955008	0.879298	1.0372	0.278556	1
4134577	Complex regional pain syndrome	Nervous System	91	76	1.19737	0.873263	1.64568	0.278652	1
377545	Episodic tension-type headache	Nervous System	76	91	0.835165	0.60765	1.14513	0.278652	1
37396460	Acquired deformity of knee joint	Musculoskeletal System	76	91	0.835165	0.60765	1.14513	0.278652	1
4130842	Neoplasm of lymph nodes of upper limb	Lymphatic System	76	91	0.835165	0.60765	1.14513	0.278652	1
378741	Brachial plexus disorder	Nervous System	65	79	0.822785	0.583291	1.1571	0.27866	1
441980	Closed fracture of foot	Musculoskeletal System	178	200	0.89	0.72312	1.09468	0.278812	1
253796	Pneumothorax	Respiratory System	199	177	1.12429	0.913558	1.38455	0.278812	1
4114603	Traumatic arthropathy of metacarpophalangeal joint	Musculoskeletal System	55	68	0.808824	0.556355	1.17127	0.279251	1
4173734	Acute pansinusitis	Respiratory System	200	178	1.1236	0.913507	1.3829	0.280087	1
36684641	Epiretinal membrane of right eye	Visual System	23	32	0.71875	0.401631	1.26727	0.280713	1
45757235	Dental caries on smooth surface penetrating into pulp	Digestive System	58	46	1.26087	0.841526	1.8989	0.280749	1
4175649	Thrombosis of the popliteal vein	Cardiovascular System	89	105	0.847619	0.631797	1.13505	0.281508	1
441284	Open-angle glaucoma	Visual System	237	262	0.90458	0.755599	1.08248	0.281683	1
4207936	Late effect of fracture of lumbar vertebra	Musculoskeletal System	40	30	1.33333	0.809913	2.2168	0.282059	1
4114600	Traumatic arthropathy of shoulder	Musculoskeletal System	147	167	0.88024	0.700388	1.10532	0.282078	1
321588	Heart disease	Cardiovascular System	1539	1600	0.961875	0.896282	1.03224	0.282668	1
762212	Bursitis of right shoulder	Musculoskeletal System	184	163	1.12883	0.909274	1.40244	0.282977	1
42534980	Bursa disorder of right shoulder region	Musculoskeletal System	184	163	1.12883	0.909274	1.40244	0.282977	1
4050747	Fracture of upper limb	Musculoskeletal System	78	93	0.83871	0.61267	1.14554	0.284346	1
435262	Primary open angle glaucoma	Visual System	220	244	0.901639	0.747999	1.08633	0.284594	1
435082	Closed fracture of nasal bones	Musculoskeletal System	104	121	0.859504	0.654904	1.12638	0.286122	1
438879	Closed bimalleolar fracture	Musculoskeletal System	70	57	1.22807	0.853308	1.7739	0.286954	1
4198828	Disorder of tonsil AND/OR adenoid	Lymphatic System	92	108	0.851852	0.637946	1.13549	0.288844	1
4198828	Disorder of tonsil AND/OR adenoid	Digestive System	92	108	0.851852	0.637946	1.13549	0.288844	1
4198828	Disorder of tonsil AND/OR adenoid	Respiratory System	92	108	0.851852	0.637946	1.13549	0.288844	1
37311947	Hemorrhage of digestive system	Digestive System	334	363	0.92011	0.790663	1.07049	0.288883	1
78011	Sprain of metacarpophalangeal joint	Musculoskeletal System	39	50	0.78	0.499645	1.20974	0.289146	1
4262443	Chronic arthritis	Musculoskeletal System	24	33	0.727273	0.411301	1.2684	0.289315	1
4265433	Visual impairment	Visual System	24	33	0.727273	0.411301	1.2684	0.289315	1
443588	Malignant neoplasm of brain	Nervous System	80	95	0.842105	0.617521	1.14589	0.289918	1
4148906	Spontaneous subarachnoid hemorrhage	Nervous System	58	71	0.816901	0.567295	1.17218	0.290721	1
4127406	Infective vaginitis	Genitourinary System	153	173	0.884393	0.706812	1.10571	0.291171	1
4284982	Calculus of bile duct without obstruction	Digestive System	170	191	0.890052	0.719578	1.10017	0.29251	1
4332246	Aneurysm	Cardiovascular System	208	231	0.900433	0.742983	1.09071	0.292615	1
77955	Articular cartilage disorder of shoulder region	Musculoskeletal System	59	72	0.819444	0.570782	1.17241	0.294434	1
435093	Closed fracture of femur	Musculoskeletal System	157	138	1.13768	0.899309	1.44058	0.294638	1
4338958	Salpingitis	Genitourinary System	42	32	1.3125	0.809019	2.14806	0.295455	1
4059178	Gastrojejunal ulcer	Digestive System	42	32	1.3125	0.809019	2.14806	0.295455	1
4183422	Subclinical hypothyroidism	Endocrine System	33	43	0.767442	0.472376	1.23654	0.295455	1
4243440	Benign neoplasm of myometrium	Genitourinary System	396	427	0.9274	0.806825	1.0658	0.295684	1
4060424	Mental disorders during pregnancy, childbirth and the puerperium	Mental	233	210	1.10952	0.916784	1.34344	0.295907	1
435503	Hemolytic anemia	Red Blood Cell	25	34	0.735294	0.420556	1.26926	0.297638	1
42539474	Complex regional pain syndrome of lower limb	Nervous System	25	34	0.735294	0.420556	1.26926	0.297638	1
201340	Gastritis	Digestive System	1418	1475	0.961356	0.893141	1.03475	0.297638	1
373425	Secondary malignant neoplasm of nervous system	Nervous System	34	25	1.36	0.78786	2.3778	0.297638	1
374349	Corneal deformity	Visual System	25	34	0.735294	0.420556	1.26926	0.297638	1
4134596	Chronic mental disorder	Mental	174	195	0.892308	0.723139	1.10034	0.297802	1
4173335	Primary osteoporosis	Musculoskeletal System	212	235	0.902128	0.745711	1.09083	0.298078	1
4043545	Developmental mental disorder	Mental	300	327	0.917431	0.781743	1.07637	0.29834	1
194382	External hemorrhoids	Digestive System	143	125	1.144	0.89359	1.46616	0.299065	1
194382	External hemorrhoids	Cardiovascular System	143	125	1.144	0.89359	1.46616	0.299065	1
37109297	Astigmatism of left eye	Visual System	141	160	0.88125	0.697677	1.11213	0.299502	1
4228178	Eyelid malposition	Visual System	41	52	0.788462	0.510506	1.21054	0.299758	1
376125	Disorder of eyelid	Visual System	1013	1061	0.95476	0.87513	1.04159	0.301824	1
315273	Mitral valve stenosis	Cardiovascular System	33	43	0.767442	0.472376	1.23654	0.301898	1
380395	Retinal dystrophy	Visual System	43	33	1.30303	0.808708	2.11696	0.301898	1
4345599	Acquired deformity of joint of big toe	Musculoskeletal System	528	494	1.06883	0.943623	1.2108	0.301951	1
43021132	Toxic metabolic encephalopathy	Nervous System	196	218	0.899083	0.737518	1.09545	0.302028	1
381854	Disorder of conjunctiva	Visual System	526	561	0.937611	0.830866	1.05795	0.302423	1
4163270	Seronegative arthritis	Musculoskeletal System	127	145	0.875862	0.684721	1.11919	0.302646	1
760555	Bilateral age-related cataract	Visual System	143	162	0.882716	0.699959	1.11222	0.302692	1
372903	Retinal edema	Visual System	115	132	0.871212	0.672522	1.12725	0.304703	1
4088316	Infective vulvitis	Genitourinary System	99	115	0.86087	0.651281	1.13618	0.305184	1
37016342	Hypothyroidism caused by drug	Endocrine System	62	75	0.826667	0.580803	1.17294	0.305255	1
436936	Benign neoplasm of cranial nerve	Nervous System	26	35	0.742857	0.429423	1.26988	0.305696	1
4131106	Neoplasm of cranial nerve	Nervous System	26	35	0.742857	0.429423	1.26988	0.305696	1
444106	Candidiasis of vulva	Genitourinary System	35	26	1.34615	0.787475	2.32871	0.305696	1
40481630	Focal dystonia	Nervous System	36	27	1.33333	0.787217	2.28349	0.305696	1
4217669	Candidal vulvovaginitis	Genitourinary System	35	26	1.34615	0.787475	2.32871	0.305696	1
4103653	Infective conjunctivitis	Visual System	164	145	1.13103	0.899036	1.42411	0.305843	1
381575	Disorder of external ear	Auditory System	414	445	0.930337	0.811824	1.06597	0.30603	1
45763613	Colonic lesion	Digestive System	1369	1424	0.961376	0.891983	1.03614	0.306364	1
4181047	Digestive system hereditary disorder	Digestive System	74	88	0.840909	0.608816	1.15873	0.307076	1
4181047	Digestive system hereditary disorder	Hereditary By System	74	88	0.840909	0.608816	1.15873	0.307076	1
36715895	Impaction of large intestine	Digestive System	52	64	0.8125	0.552448	1.19011	0.307101	1
4258683	Fecal impaction	Digestive System	52	64	0.8125	0.552448	1.19011	0.307101	1
37208007	Senile combined form cataract of left eye	Visual System	52	64	0.8125	0.552448	1.19011	0.307101	1
317299	Disorder of vitreous body	Visual System	826	869	0.950518	0.863116	1.04671	0.307657	1
37395564	Hypoxemic respiratory failure	Respiratory System	679	641	1.05928	0.949495	1.18187	0.308125	1
254662	Pulmonary infarction	Respiratory System	63	76	0.828947	0.584004	1.17307	0.30876	1
43530605	Pulmonary embolism with pulmonary infarction	Cardiovascular System	63	76	0.828947	0.584004	1.17307	0.30876	1
43530605	Pulmonary embolism with pulmonary infarction	Respiratory System	63	76	0.828947	0.584004	1.17307	0.30876	1
192964	Infectious disorder of kidney	Genitourinary System	202	224	0.901786	0.741889	1.09559	0.308938	1
4323418	Major depression single episode, in partial remission	Mental	117	101	1.15842	0.880051	1.52706	0.309664	1
201891	Disorder of stomach	Digestive System	1337	1391	0.961179	0.891001	1.03686	0.309698	1
4140300	Compression fracture of lumbar spine	Musculoskeletal System	54	43	1.25581	0.825733	1.92032	0.309941	1
4133015	Sprain of anterior cruciate ligament of knee	Musculoskeletal System	89	75	1.18667	0.862945	1.6356	0.310044	1
40479768	Injury of anterior cruciate ligament	Musculoskeletal System	89	75	1.18667	0.862945	1.6356	0.310044	1
4030186	Hyperprolactinemia	Nervous System	53	65	0.815385	0.556389	1.19025	0.311236	1
4030186	Hyperprolactinemia	Endocrine System	53	65	0.815385	0.556389	1.19025	0.311236	1
4208666	Viral eye infection	Visual System	150	132	1.13636	0.893336	1.4469	0.311378	1
4251304	Intervertebral disc prolapse	Musculoskeletal System	843	886	0.951467	0.864814	1.04674	0.311901	1
37118025	Myofascial pain syndrome	Musculoskeletal System	20	28	0.714286	0.381459	1.31411	0.312321	1
36685224	Lesion of right ear	Auditory System	28	20	1.4	0.760972	2.62152	0.312321	1
4131749	Neoplasm of lateral wall of urinary bladder	Genitourinary System	20	28	0.714286	0.381459	1.31411	0.312321	1
36684770	Bilateral myopia of eyes	Visual System	167	187	0.893048	0.72047	1.10622	0.312573	1
372914	Optic atrophy	Nervous System	76	90	0.844444	0.613932	1.1589	0.312977	1
372914	Optic atrophy	Visual System	76	90	0.844444	0.613932	1.1589	0.312977	1
76349	Primary malignant neoplasm of urinary system	Genitourinary System	134	152	0.881579	0.693598	1.11945	0.313088	1
4052554	Disorder of pleura and pleural cavity	Respiratory System	768	728	1.05495	0.951988	1.16912	0.3133	1
316139	Heart failure	Cardiovascular System	1117	1069	1.0449	0.959986	1.13737	0.313446	1
442982	Left ventricular abnormality	Cardiovascular System	35	45	0.777778	0.485363	1.23715	0.314305	1
4103749	Keratoconjunctivitis sicca (excluding SjÃ¶gren syndrome)	Visual System	118	135	0.874074	0.676919	1.12736	0.314458	1
4194207	Tailor's bunion	Musculoskeletal System	44	55	0.8	0.525653	1.21121	0.314879	1
4176794	Congenital anomaly of cardiovascular structure of trunk	Cardiovascular System	78	65	1.2	0.852332	1.69431	0.315624	1
135858	Disorder of lip	Digestive System	208	230	0.904348	0.746069	1.09568	0.315659	1
27674	Nausea and vomiting	Digestive System	1646	1705	0.965396	0.901629	1.03365	0.31594	1
37396146	Gastrointestinal infection	Digestive System	467	436	1.0711	0.938015	1.22326	0.317579	1
380731	Otitis externa	Auditory System	406	436	0.931193	0.811442	1.06843	0.317598	1
4193182	Female genital infection	Genitourinary System	55	67	0.820896	0.563995	1.19044	0.319302	1
4131909	Neoplasm of thyroid gland	Endocrine System	45	56	0.803571	0.530424	1.21132	0.319718	1
4046076	Disorder of tonsil (palatine tonsil)	Lymphatic System	106	122	0.868852	0.663367	1.13647	0.320515	1
4046076	Disorder of tonsil (palatine tonsil)	Digestive System	106	122	0.868852	0.663367	1.13647	0.320515	1
4046076	Disorder of tonsil (palatine tonsil)	Respiratory System	106	122	0.868852	0.663367	1.13647	0.320515	1
4241026	Benign neoplasm of craniopharyngeal duct	Nervous System	28	37	0.756757	0.446091	1.27053	0.321062	1
4241026	Benign neoplasm of craniopharyngeal duct	Endocrine System	28	37	0.756757	0.446091	1.27053	0.321062	1
4078214	Rheumatic heart valve stenosis	Cardiovascular System	28	37	0.756757	0.446091	1.27053	0.321062	1
4177851	Disorder of hip joint	Musculoskeletal System	1400	1454	0.962861	0.894088	1.0369	0.321156	1
4083375	Fracture of radial styloid	Musculoskeletal System	29	21	1.38095	0.760751	2.54758	0.322199	1
40480603	Acute systolic heart failure	Cardiovascular System	282	258	1.09302	0.919913	1.29915	0.32229	1
43531681	Acute deep vein thrombosis of lower limb	Cardiovascular System	306	332	0.921687	0.786499	1.07983	0.322292	1
761084	Degenerative joint disease of thumb	Musculoskeletal System	507	540	0.938889	0.830069	1.06185	0.322685	1
764823	Bilateral age-related nuclear cataracts	Visual System	139	157	0.88535	0.699541	1.11953	0.323101	1
442619	Fracture of humerus	Musculoskeletal System	108	93	1.16129	0.871907	1.54923	0.323405	1
36684674	Vitreous degeneration of left eye	Visual System	93	108	0.861111	0.645482	1.14691	0.323405	1
46273620	Bursitis of upper limb	Musculoskeletal System	108	93	1.16129	0.871907	1.54923	0.323405	1
4150372	Acute otitis media	Auditory System	124	108	1.14815	0.879894	1.50011	0.324723	1
139057	Disorder of oral soft tissues	Digestive System	419	449	0.933185	0.814905	1.06846	0.324956	1
42537692	Disorder caused by cannabis	Mental	449	480	0.935417	0.82063	1.0661	0.324984	1
4023986	Organic mental disorder of unknown etiology	Nervous System	177	158	1.12025	0.898838	1.39721	0.325388	1
4023986	Organic mental disorder of unknown etiology	Mental	177	158	1.12025	0.898838	1.39721	0.325388	1
76790	Hypermobility syndrome	Musculoskeletal System	47	37	1.27027	0.808162	2.01001	0.326109	1
76790	Hypermobility syndrome	Hereditary By System	47	37	1.27027	0.808162	2.01001	0.326109	1
196158	Disorder of penis	Genitourinary System	159	141	1.12766	0.893221	1.42484	0.326348	1
43531034	Neuropathy of lower limb	Nervous System	240	263	0.912548	0.762857	1.0912	0.326627	1
4320628	Fracture of shaft of tibia	Musculoskeletal System	57	69	0.826087	0.571256	1.19051	0.327107	1
377550	Compression of brain	Nervous System	58	70	0.828571	0.574764	1.1905	0.327107	1
4180790	Malignant tumor of colon	Digestive System	81	95	0.852632	0.625967	1.15906	0.32713	1
761911	Mixed conductive and sensorineural hearing loss of left ear	Auditory System	110	95	1.15789	0.871898	1.5401	0.328172	1
4190307	Inflammatory disease of the central nervous system	Nervous System	180	161	1.11801	0.898838	1.39159	0.328259	1
76685	Myasthenia gravis	Musculoskeletal System	29	38	0.763158	0.453938	1.27061	0.328393	1
76685	Myasthenia gravis	Nervous System	29	38	0.763158	0.453938	1.27061	0.328393	1
40484167	Arteriosclerosis of artery of extremity	Cardiovascular System	82	69	1.18841	0.852243	1.66139	0.328794	1
4135083	Dislocation of patellofemoral joint	Musculoskeletal System	58	47	1.23404	0.825499	1.85328	0.329114	1
4111416	Pulmonary incompetence, non-rheumatic	Cardiovascular System	127	144	0.881944	0.689211	1.12746	0.331085	1
4001454	Cervical spine ankylosis	Musculoskeletal System	293	318	0.921384	0.78346	1.08329	0.33158	1
140191	Osteomyelitis of lower leg	Musculoskeletal System	22	30	0.733333	0.403071	1.31456	0.331685	1
78236	Muscle atrophy	Musculoskeletal System	163	182	0.895604	0.720485	1.11254	0.332502	1
37310606	Benign neoplasm of left eye	Visual System	112	97	1.15464	0.871911	1.53133	0.332845	1
4245975	Hepatic failure	Digestive System	128	145	0.882759	0.6905	1.12745	0.332863	1
381549	Migraine with aura	Cardiovascular System	531	564	0.941489	0.834687	1.06184	0.333526	1
381549	Migraine with aura	Nervous System	531	564	0.941489	0.834687	1.06184	0.333526	1
42537043	CLABSI - central line associated bloodstream infection	Cardiovascular System	48	59	0.813559	0.543983	1.21136	0.333676	1
4102501	Pelvic muscular dystrophy	Musculoskeletal System	59	48	1.22917	0.825518	1.83829	0.333676	1
198363	Candidiasis of vagina	Genitourinary System	59	48	1.22917	0.825518	1.83829	0.333676	1
321314	Abdominal aortic aneurysm without rupture	Cardiovascular System	164	146	1.12329	0.89324	1.41371	0.334277	1
199876	Prolapse of female genital organs	Genitourinary System	129	146	0.883562	0.691774	1.12744	0.334627	1
259848	Chronic rhinitis	Respiratory System	679	716	0.948324	0.852547	1.05478	0.334768	1
4136557	Displacements - bone	Musculoskeletal System	129	113	1.14159	0.879916	1.48284	0.334927	1
4012455	Closed fracture distal tibia	Musculoskeletal System	84	71	1.1831	0.852273	1.6463	0.335115	1
4213310	Degenerative disease of the central nervous system	Nervous System	165	184	0.896739	0.722335	1.11252	0.335288	1
4111409	Aortic incompetence, non-rheumatic	Cardiovascular System	325	351	0.925926	0.793788	1.07981	0.336281	1
27587	Disturbance of salivary secretion	Digestive System	300	325	0.923077	0.786373	1.08326	0.337055	1
4089462	Ventricular premature complex	Cardiovascular System	610	645	0.945736	0.845242	1.05808	0.337182	1
4108644	Abrasion of eye region	Visual System	186	206	0.902913	0.736526	1.10628	0.337234	1
4146461	Closed fracture of distal fibula	Musculoskeletal System	114	99	1.15152	0.871945	1.52291	0.337426	1
36684612	Vitreous degeneration of right eye	Visual System	85	99	0.858586	0.634892	1.15899	0.337875	1
372888	Sciatic nerve lesion	Nervous System	131	148	0.885135	0.694281	1.1274	0.338116	1
4149782	Thrombosis of vein of lower limb	Cardiovascular System	60	49	1.22449	0.825564	1.82392	0.33815	1
44782775	Peripheral vascular disease associated with another disorder	Cardiovascular System	49	60	0.816667	0.548269	1.21129	0.33815	1
4013596	Closed fracture thoracic vertebra	Musculoskeletal System	115	131	0.877863	0.677355	1.13643	0.338888	1
315276	Vitreous hemorrhage	Visual System	86	100	0.86	0.637034	1.15894	0.340486	1
45766942	Closed fracture of distal epiphysis of radius	Musculoskeletal System	31	23	1.34783	0.76082	2.42059	0.340803	1
436741	Vulvodynia	Genitourinary System	32	24	1.33333	0.761056	2.36563	0.340803	1
4180126	Traumatic injury of skeletal muscle	Musculoskeletal System	955	998	0.956914	0.874752	1.04675	0.341671	1
381292	Chronic allergic conjunctivitis	Visual System	151	169	0.893491	0.71262	1.11943	0.341945	1
4086686	Lid margin cyst	Visual System	61	73	0.835616	0.584836	1.19034	0.341983	1
200052	Primary malignant neoplasm of uterine adnexa	Genitourinary System	61	73	0.835616	0.584836	1.19034	0.341983	1
444247	Venous thrombosis	Cardiovascular System	212	233	0.909871	0.751829	1.10065	0.341996	1
4156113	Malignant neoplasm of body of uterus	Genitourinary System	40	31	1.29032	0.787167	2.13332	0.342404	1
381870	Phoria	Visual System	61	50	1.22	0.825633	1.81013	0.34254	1
4077584	Cyclical vomiting syndrome	Digestive System	50	61	0.819672	0.552447	1.21119	0.34254	1
4192646	Closed fracture of innominate bone	Musculoskeletal System	50	61	0.819672	0.552447	1.21119	0.34254	1
436398	Glaucoma associated with ocular disorder	Visual System	61	50	1.22	0.825633	1.81013	0.34254	1
200970	Carcinoma in situ of prostate	Genitourinary System	50	40	1.25	0.808305	1.94426	0.342782	1
4004672	Psychoactive substance use disorder	Mental	335	361	0.927978	0.797366	1.07975	0.343322	1
75354	Osteochondropathy	Musculoskeletal System	666	702	0.948718	0.851998	1.05634	0.344	1
377870	Heterotropia	Visual System	118	134	0.880597	0.681679	1.13633	0.344704	1
374053	Sudden hearing loss	Auditory System	62	51	1.21569	0.825725	1.79688	0.346848	1
37208005	Senile combined form cataract of right eye	Visual System	51	62	0.822581	0.55652	1.21106	0.346848	1
4162860	Primary malignant neoplasm of body of uterus	Genitourinary System	88	75	1.17333	0.852454	1.61851	0.347262	1
4247238	Primary malignant neoplasm of endometrium	Genitourinary System	88	75	1.17333	0.852454	1.61851	0.347262	1
443344	Barrett's esophagus	Digestive System	195	215	0.906977	0.743308	1.10613	0.348068	1
4019263	Concussion with less than 1 hour loss of consciousness	Nervous System	51	41	1.2439	0.808431	1.92453	0.348083	1
46269886	Intestinal obstruction due to Crohn's disease of small intestine	Digestive System	41	51	0.803922	0.519607	1.23696	0.348083	1
4180978	Vulvovaginitis	Genitourinary System	137	154	0.88961	0.701483	1.12722	0.348277	1
4059173	Fracture of ankle	Musculoskeletal System	75	63	1.19048	0.840242	1.69148	0.349076	1
4101104	Gastrojejunal ulcer without hemorrhage AND without perforation	Digestive System	41	32	1.28125	0.787342	2.10192	0.349104	1
4060556	Uterine scar from previous surgery in pregnancy, childbirth and the puerperium	Genitourinary System	175	157	1.11465	0.893445	1.39158	0.349366	1
438531	Chondromalacia	Musculoskeletal System	267	290	0.92069	0.776745	1.09098	0.349513	1
4042414	Radial neuropathy	Nervous System	32	24	1.33333	0.761056	2.36563	0.349575	1
196931	Neoplasm of digestive tract	Digestive System	24	32	0.75	0.42272	1.31396	0.349575	1
4095749	Malignant neoplasm of endometrium of corpus uteri	Genitourinary System	89	76	1.17105	0.852521	1.612	0.350201	1
439846	Left heart failure	Cardiovascular System	105	120	0.875	0.666888	1.14658	0.350648	1
4131611	Neoplasm of stomach	Digestive System	52	63	0.825397	0.560494	1.21089	0.351076	1
4049623	Moderate major depression, single episode	Mental	321	346	0.927746	0.794516	1.08307	0.352019	1
4175616	Fracture of shaft of humerus	Musculoskeletal System	64	76	0.842105	0.594281	1.19	0.352542	1
37109301	Benign neoplasm of left choroid	Visual System	105	91	1.15385	0.863102	1.54499	0.353111	1
46270470	Primary chronic gout without tophus of ankle and/or foot	Musculoskeletal System	42	52	0.807692	0.524725	1.23672	0.353263	1
761403	Disorder of tendon of right shoulder	Musculoskeletal System	42	52	0.807692	0.524725	1.23672	0.353263	1
45768754	Generalized chronic periodontitis	Digestive System	42	52	0.807692	0.524725	1.23672	0.353263	1
37016191	Abdominal aortic ectasia	Cardiovascular System	52	42	1.2381	0.808591	1.90576	0.353263	1
439696	Hypertensive heart and renal disease with (congestive) heart failure	Cardiovascular System	378	352	1.07386	0.926285	1.2452	0.354154	1
439696	Hypertensive heart and renal disease with (congestive) heart failure	Genitourinary System	378	352	1.07386	0.926285	1.2452	0.354154	1
4134338	Fracture of bone of forefoot	Musculoskeletal System	178	160	1.1125	0.893533	1.38605	0.355133	1
46270317	Fracture of shoulder	Musculoskeletal System	106	92	1.15217	0.863167	1.54035	0.355554	1
192963	Disorder of pancreas	Digestive System	385	412	0.934466	0.811132	1.07637	0.357068	1
192963	Disorder of pancreas	Endocrine System	385	412	0.934466	0.811132	1.07637	0.357068	1
78228	Joint derangement	Musculoskeletal System	449	478	0.939331	0.823956	1.07071	0.357761	1
4272488	Colitis	Digestive System	248	227	1.09251	0.908813	1.31385	0.357781	1
438698	Malignant lymphoma of lymph nodes of head, face AND/OR neck	Lymphatic System	25	33	0.757576	0.431895	1.31337	0.35802	1
4067774	Idiopathic aseptic necrosis of bone	Musculoskeletal System	44	54	0.814815	0.534525	1.2361	0.358326	1
139850	Acute frontal sinusitis	Respiratory System	384	358	1.07263	0.92635	1.24224	0.358735	1
4132130	Dilatation of aorta	Cardiovascular System	306	330	0.927273	0.791088	1.08664	0.361008	1
375292	Perforation of tympanic membrane	Auditory System	110	125	0.88	0.674821	1.14622	0.361106	1
4237202	Pulmonic valve regurgitation	Cardiovascular System	127	143	0.888112	0.69376	1.13584	0.36131	1
4340961	Drug-induced acute pancreatitis	Digestive System	43	34	1.26471	0.787854	2.04488	0.361935	1
4340961	Drug-induced acute pancreatitis	Endocrine System	43	34	1.26471	0.787854	2.04488	0.361935	1
373503	Transient cerebral ischemia	Cardiovascular System	334	359	0.930362	0.799156	1.08288	0.361935	1
4033861	Perioral dermatitis	Digestive System	67	79	0.848101	0.60316	1.18951	0.362629	1
4027237	Injury of ocular adnexa	Visual System	186	205	0.907317	0.73995	1.11196	0.362665	1
4335891	Injury of conjunctiva	Visual System	186	205	0.907317	0.73995	1.11196	0.362665	1
37018854	Hematuria co-occurrent and due to acute cystitis	Genitourinary System	460	489	0.940695	0.82644	1.07061	0.362887	1
4092565	Uterine prolapse	Genitourinary System	111	126	0.880952	0.676347	1.14613	0.36314	1
4311159	Midline cystocele	Genitourinary System	111	126	0.880952	0.676347	1.14613	0.36314	1
254068	Disorder of upper respiratory system	Respiratory System	1482	1432	1.03492	0.961767	1.11366	0.364027	1
4340520	Chronic constipation	Digestive System	164	147	1.11565	0.887519	1.40346	0.36426	1
76725	Anal fissure	Digestive System	147	164	0.896341	0.712526	1.12674	0.36426	1
198177	Abdominal aortic aneurysm	Cardiovascular System	145	129	1.12403	0.880513	1.43621	0.364839	1
45757559	Pharyngeal dysphagia	Digestive System	110	96	1.14583	0.863475	1.52271	0.365067	1
45757559	Pharyngeal dysphagia	Respiratory System	110	96	1.14583	0.863475	1.52271	0.365067	1
35626070	Macular edema due to type 2 diabetes mellitus	Visual System	110	96	1.14583	0.863475	1.52271	0.365067	1
45770830	Macular edema and retinopathy due to type 2 diabetes mellitus	Visual System	110	96	1.14583	0.863475	1.52271	0.365067	1
4183452	Otitis	Auditory System	647	681	0.950073	0.851828	1.05957	0.365171	1
374360	Disorder of optic nerve	Nervous System	399	426	0.93662	0.815016	1.07619	0.365357	1
374360	Disorder of optic nerve	Visual System	399	426	0.93662	0.815016	1.07619	0.365357	1
4339214	Secondary pulmonary hypertension	Cardiovascular System	231	211	1.09479	0.904436	1.32577	0.366134	1
4157331	Malignant neoplasm of nervous system	Nervous System	34	26	1.30769	0.761834	2.26924	0.366157	1
195599	Prolapse of vaginal vault after hysterectomy	Genitourinary System	26	34	0.764706	0.440676	1.31262	0.366157	1
4101256	Cocaine intoxication	Nervous System	26	34	0.764706	0.440676	1.31262	0.366157	1
4101256	Cocaine intoxication	Mental	26	34	0.764706	0.440676	1.31262	0.366157	1
4307956	Bipolar II disorder	Mental	130	146	0.890411	0.697518	1.13563	0.366582	1
4134606	Congenital anomaly of digestive organ	Digestive System	188	170	1.10588	0.893906	1.36894	0.367589	1
318736	Migraine	Cardiovascular System	1459	1509	0.966865	0.899114	1.0397	0.367781	1
4132552	Acute digestive system disorder	Digestive System	2179	2119	1.02832	0.968181	1.0922	0.368035	1
74464	Idiopathic scoliosis AND/OR kyphoscoliosis	Musculoskeletal System	35	44	0.795455	0.495321	1.26875	0.368083	1
4070301	Fracture of upper end of tibia	Musculoskeletal System	44	35	1.25714	0.788179	2.01889	0.368083	1
4295370	Gastrointestinal fistula	Digestive System	35	44	0.795455	0.495321	1.26875	0.368083	1
4129391	Female genital tract infection	Genitourinary System	55	45	1.22222	0.809235	1.85453	0.36812	1
197311	Pelvic varices	Cardiovascular System	69	81	0.851852	0.608791	1.18912	0.369108	1
4138253	Malabsorption syndrome	Digestive System	440	468	0.940171	0.823552	1.07316	0.369182	1
75036	Localized, primary osteoarthritis of the hand	Musculoskeletal System	832	870	0.956322	0.86857	1.05288	0.369797	1
80494	Arthropathy associated with another disorder	Musculoskeletal System	702	737	0.95251	0.857743	1.05768	0.370098	1
254061	Pleural effusion	Respiratory System	695	661	1.05144	0.943866	1.17136	0.370169	1
316999	Conduction disorder of the heart	Cardiovascular System	171	189	0.904762	0.731354	1.11863	0.370264	1
381290	Ocular hypertension	Visual System	264	286	0.923077	0.777911	1.095	0.37055	1
762060	Chronic mood disorder	Mental	115	130	0.884615	0.68226	1.14575	0.371093	1
36713110	Osteoarthritis of right hip joint	Musculoskeletal System	57	68	0.838235	0.578987	1.2097	0.371093	1
443615	Refractory migraine	Cardiovascular System	291	314	0.926752	0.787402	1.09048	0.371093	1
40483317	Refractory epilepsy	Nervous System	57	68	0.838235	0.578987	1.2097	0.371093	1
4086243	Pulmonary sarcoidosis	Respiratory System	57	68	0.838235	0.578987	1.2097	0.371093	1
443210	Disorder of vascular graft	Cardiovascular System	172	190	0.905263	0.732205	1.11858	0.371589	1
4194652	Pruritus of vulva	Genitourinary System	99	113	0.876106	0.662083	1.15774	0.371941	1
378444	Hearing disorder	Auditory System	844	882	0.956916	0.869702	1.05282	0.372591	1
43531007	Pre-existing diabetes mellitus in pregnancy	Endocrine System	56	46	1.21739	0.809497	1.83896	0.372858	1
45757060	Closed fracture of naso orbital ethmoid	Musculoskeletal System	116	131	0.885496	0.683693	1.14565	0.373037	1
4344267	Enthesopathy of pelvic region	Musculoskeletal System	134	150	0.893333	0.702338	1.13531	0.37342	1
198846	Enthesopathy of hip region	Musculoskeletal System	134	150	0.893333	0.702338	1.13531	0.37342	1
75954	Sprain of interphalangeal joint of finger	Musculoskeletal System	27	35	0.771429	0.449091	1.31174	0.374003	1
72407	Effusion of joint of shoulder region	Musculoskeletal System	69	58	1.18966	0.826853	1.71693	0.374887	1
443563	Arteriosclerosis of coronary artery bypass graft	Cardiovascular System	155	172	0.901163	0.720601	1.12621	0.376263	1
4243411	Benign neoplasm of gastrointestinal tract	Digestive System	47	57	0.824561	0.54823	1.23491	0.377494	1
192683	Uterovaginal prolapse	Genitourinary System	137	153	0.895425	0.705819	1.13504	0.37841	1
4024361	Paralysis of glottis	Respiratory System	72	84	0.857143	0.61684	1.18845	0.378478	1
261599	Vocal cord paralysis	Respiratory System	72	84	0.857143	0.61684	1.18845	0.378478	1
4159165	Closed fracture of skull	Musculoskeletal System	70	59	1.18644	0.827068	1.70705	0.378615	1
43531028	Mononeuropathy of lower limb	Nervous System	200	219	0.913242	0.750133	1.11131	0.379207	1
4226399	Fibrillation	Cardiovascular System	825	862	0.957077	0.868881	1.05417	0.380201	1
4327337	Severe major depression without psychotic features	Mental	496	525	0.944762	0.833955	1.07017	0.380408	1
374919	Multiple sclerosis	Nervous System	117	103	1.13592	0.864158	1.49503	0.38078	1
40484571	Disorder of joint of shoulder region	Musculoskeletal System	358	334	1.07186	0.920792	1.24796	0.38125	1
4341073	Drug-induced chronic pancreatitis	Digestive System	27	20	1.35	0.72946	2.53883	0.381471	1
4341073	Drug-induced chronic pancreatitis	Endocrine System	27	20	1.35	0.72946	2.53883	0.381471	1
4220238	Multiple congenital cysts of kidney	Genitourinary System	21	28	0.75	0.40488	1.36908	0.381471	1
4340964	Alcohol-induced chronic pancreatitis	Digestive System	27	20	1.35	0.72946	2.53883	0.381471	1
4340964	Alcohol-induced chronic pancreatitis	Endocrine System	27	20	1.35	0.72946	2.53883	0.381471	1
4284844	Subacute osteomyelitis	Musculoskeletal System	20	27	0.740741	0.393882	1.37088	0.381471	1
4157333	Malignant neoplasm of main bronchus	Respiratory System	20	27	0.740741	0.393882	1.37088	0.381471	1
192360	Cyst and pseudocyst of pancreas	Digestive System	36	28	1.28571	0.762919	2.18741	0.381574	1
192360	Cyst and pseudocyst of pancreas	Endocrine System	36	28	1.28571	0.762919	2.18741	0.381574	1
4242875	Abscess of pharynx	Digestive System	28	36	0.777778	0.457163	1.31076	0.381574	1
4242875	Abscess of pharynx	Respiratory System	28	36	0.777778	0.457163	1.31076	0.381574	1
36685223	Disorder of right ear	Auditory System	58	48	1.20833	0.810077	1.80977	0.382033	1
37016130	Lesion of oral mucosa	Digestive System	429	456	0.940789	0.822663	1.07573	0.382129	1
4083556	Seronegative rheumatoid arthritis	Musculoskeletal System	121	136	0.889706	0.690601	1.1451	0.382502	1
374801	Foreign body in ear	Auditory System	118	104	1.13462	0.864268	1.49136	0.382934	1
441039	Phlebitis of lower limb vein	Cardiovascular System	140	156	0.897436	0.709191	1.13476	0.383286	1
435784	Somatoform disorder	Mental	254	275	0.923636	0.775712	1.09943	0.384538	1
79903	Effusion of joint	Musculoskeletal System	1093	1135	0.962996	0.885427	1.04732	0.384632	1
4068155	Atrial arrhythmia	Cardiovascular System	842	879	0.957907	0.870481	1.05406	0.385512	1
761508	Arthropathy of right hip joint	Musculoskeletal System	38	47	0.808511	0.51299	1.26684	0.385547	1
3656064	Pneumothorax due to and following procedure	Respiratory System	38	47	0.808511	0.51299	1.26684	0.385547	1
4034966	Hyperglycemic disorder in pregnancy	Endocrine System	38	47	0.808511	0.51299	1.26684	0.385547	1
4012113	Chronic viral hepatitis	Digestive System	253	233	1.08584	0.905207	1.30297	0.385817	1
4206872	Closed fracture of great toe	Musculoskeletal System	62	73	0.849315	0.595484	1.20806	0.385882	1
256449	Bronchiectasis	Respiratory System	207	226	0.915929	0.754834	1.11094	0.385926	1
44784632	Episodic mood disorder	Mental	138	123	1.12195	0.873471	1.44248	0.386173	1
4177097	Urological system complication of procedure	Genitourinary System	142	158	0.898734	0.711382	1.13457	0.386476	1
4181326	Hereditary disorder of the visual system	Hereditary By System	49	59	0.830508	0.55677	1.23397	0.386476	1
4181326	Hereditary disorder of the visual system	Visual System	49	59	0.830508	0.55677	1.23397	0.386476	1
37208009	Bilateral senile combined form cataracts of eyes	Visual System	49	59	0.830508	0.55677	1.23397	0.386476	1
4197819	Fibrosis of lung	Respiratory System	284	306	0.928105	0.7869	1.09436	0.387282	1
374954	Optic neuritis	Nervous System	87	75	1.16	0.841965	1.60141	0.387455	1
374954	Optic neuritis	Visual System	87	75	1.16	0.841965	1.60141	0.387455	1
80502	Osteoporosis	Musculoskeletal System	1053	1094	0.962523	0.883588	1.04847	0.387771	1
442264	Disorder of tendon	Musculoskeletal System	208	227	0.9163	0.755486	1.11088	0.388119	1
442099	Benign neoplasm of large intestine	Digestive System	901	939	0.959531	0.874741	1.05249	0.388376	1
4207935	Late effect of fracture of thoracic vertebra	Musculoskeletal System	37	29	1.27586	0.763548	2.15094	0.388885	1
40490497	Arthritis of hand	Musculoskeletal System	107	121	0.884298	0.675325	1.15659	0.389268	1
77072	Joint effusion of ankle AND/OR foot	Musculoskeletal System	347	371	0.93531	0.805613	1.08568	0.390698	1
4130162	Insulin treated type 2 diabetes mellitus	Endocrine System	60	50	1.2	0.810722	1.78293	0.390828	1
312327	Acute myocardial infarction	Cardiovascular System	447	474	0.943038	0.82686	1.0754	0.39108	1
4177483	Lower limb nerve lesion	Nervous System	289	311	0.92926	0.788998	1.09418	0.391267	1
373785	Disorder of lens	Visual System	917	955	0.960209	0.876064	1.05239	0.391955	1
199764	Benign neoplasm of ovary	Genitourinary System	63	74	0.851351	0.598574	1.20769	0.392907	1
199764	Benign neoplasm of ovary	Endocrine System	63	74	0.851351	0.598574	1.20769	0.392907	1
253717	Secondary malignant neoplasm of respiratory tract	Respiratory System	90	78	1.15385	0.842547	1.58313	0.393235	1
4134322	Fracture of distal end of radius	Musculoskeletal System	208	190	1.09474	0.894921	1.3398	0.39414	1
37109290	Myopia of right eye	Visual System	168	185	0.908108	0.732498	1.12517	0.394439	1
134057	Disorder of cardiovascular system	Cardiovascular System	1917	1971	0.972603	0.912859	1.03624	0.394845	1
4129370	Iodine deficiency syndrome	Endocrine System	93	106	0.877358	0.65687	1.17018	0.39496	1
4109420	Open-angle glaucoma - borderline	Visual System	240	260	0.923077	0.771289	1.10437	0.395489	1
4300092	Cannabis-induced organic mental disorder	Nervous System	455	482	0.943983	0.828641	1.07525	0.395668	1
4300092	Cannabis-induced organic mental disorder	Mental	455	482	0.943983	0.828641	1.07525	0.395668	1
37109295	Myopia of left eye	Visual System	169	186	0.908602	0.733357	1.12508	0.395775	1
375807	Degenerative disorder of eye	Visual System	1323	1368	0.967105	0.89603	1.04379	0.395978	1
4214519	Intestinal infectious disease due to anaerobic bacteria	Digestive System	75	64	1.17188	0.828284	1.66223	0.396333	1
4232495	Primary cardiomyopathy	Cardiovascular System	75	64	1.17188	0.828284	1.66223	0.396333	1
765240	Disorder of cornea of right eye	Visual System	40	49	0.816327	0.523856	1.26535	0.396439	1
314666	Old myocardial infarction	Cardiovascular System	484	457	1.05908	0.930052	1.20616	0.396674	1
435829	Rheumatic disease of heart valve	Cardiovascular System	269	290	0.927586	0.782837	1.09879	0.396757	1
317009	Asthma	Respiratory System	1457	1504	0.96875	0.90079	1.04182	0.397275	1
46273487	Acute exacerbation of moderate persistent asthma	Respiratory System	262	242	1.08264	0.905578	1.29476	0.39737	1
138148	Plantar nerve lesion	Nervous System	125	111	1.12613	0.865104	1.4675	0.397426	1
72715	Exostosis	Musculoskeletal System	536	565	0.948673	0.841353	1.06958	0.398325	1
374022	Hemiplegia	Nervous System	150	166	0.903614	0.719713	1.13374	0.398772	1
4305210	Atrioventricular conduction disorder	Cardiovascular System	62	52	1.19231	0.811419	1.75815	0.399269	1
4348434	Purulent conjunctivitis	Visual System	62	52	1.19231	0.811419	1.75815	0.399269	1
376422	Mucopurulent conjunctivitis	Visual System	62	52	1.19231	0.811419	1.75815	0.399269	1
376971	Retinal defect	Visual System	95	108	0.87963	0.660559	1.16974	0.399656	1
4196960	Varicocele	Cardiovascular System	65	76	0.855263	0.604564	1.20693	0.399703	1
4196960	Varicocele	Genitourinary System	65	76	0.855263	0.604564	1.20693	0.399703	1
4042514	Disorder of spermatic cord	Genitourinary System	65	76	0.855263	0.604564	1.20693	0.399703	1
198683	Viral hepatitis B without hepatic coma	Digestive System	76	65	1.16923	0.82855	1.65409	0.399703	1
373638	Superficial injury of cornea	Visual System	172	189	0.910053	0.735889	1.12482	0.399729	1
434770	Closed fracture of bones of trunk	Musculoskeletal System	131	146	0.89726	0.703262	1.14382	0.400248	1
4248028	Supraventricular arrhythmia	Cardiovascular System	801	836	0.958134	0.868552	1.0569	0.400718	1
440703	Trigeminal nerve disorder	Nervous System	113	127	0.889764	0.684371	1.15559	0.401387	1
4170742	Closed fracture of vertebral column	Musculoskeletal System	113	127	0.889764	0.684371	1.15559	0.401387	1
374640	Serous retinal detachment	Nervous System	92	80	1.15	0.842957	1.57169	0.401614	1
374640	Serous retinal detachment	Visual System	92	80	1.15	0.842957	1.57169	0.401614	1
4105117	Acquired varus deformity of joint of lower limb	Musculoskeletal System	41	50	0.82	0.529042	1.26455	0.401678	1
81106	Acquired genu varum	Musculoskeletal System	41	50	0.82	0.529042	1.26455	0.401678	1
4027553	Disorder of lower respiratory system	Respiratory System	543	572	0.949301	0.842558	1.06947	0.401731	1
200461	Endometriosis of uterus	Genitourinary System	132	147	0.897959	0.704452	1.14368	0.401942	1
40483134	Strain of muscle and/or tendon of thigh	Musculoskeletal System	132	147	0.897959	0.704452	1.14368	0.401942	1
436421	Mixed conductive and sensorineural hearing loss, bilateral	Auditory System	109	96	1.13542	0.85505	1.50975	0.401965	1
198860	Congenital anomaly of lower alimentary tract	Digestive System	110	97	1.13402	0.855216	1.5057	0.401965	1
376394	Menstrual migraine	Cardiovascular System	31	39	0.794872	0.479532	1.3073	0.402784	1
376394	Menstrual migraine	Nervous System	31	39	0.794872	0.479532	1.3073	0.402784	1
4280226	Retinal scar	Visual System	39	31	1.25806	0.764936	2.08537	0.402784	1
312622	Venous retinal branch occlusion	Cardiovascular System	31	39	0.794872	0.479532	1.3073	0.402784	1
312622	Venous retinal branch occlusion	Visual System	31	39	0.794872	0.479532	1.3073	0.402784	1
134735	Chronic osteomyelitis	Musculoskeletal System	66	77	0.857143	0.607467	1.20653	0.403019	1
4193868	Sedative, hypnotic AND/OR anxiolytic-related disorder	Mental	63	53	1.18868	0.811783	1.74646	0.403364	1
317305	Stricture of artery	Cardiovascular System	133	148	0.898649	0.705628	1.14354	0.403622	1
76153	Low compliance bladder	Genitourinary System	97	110	0.881818	0.664141	1.1693	0.404248	1
4181782	Cyst of epididymis	Genitourinary System	81	93	0.870968	0.638498	1.186	0.404333	1
44783205	Post traumatic osteoarthritis	Musculoskeletal System	115	129	0.891473	0.687236	1.15524	0.405274	1
3654866	Posttraumatic arthropathy	Musculoskeletal System	115	129	0.891473	0.687236	1.15524	0.405274	1
4099651	Type 2 diabetes mellitus with ulcer	Endocrine System	78	67	1.16418	0.829101	1.6385	0.406282	1
4071709	Injury of teeth	Digestive System	98	111	0.882883	0.665893	1.16907	0.406506	1
4152371	Stress and adjustment reaction	Mental	42	51	0.823529	0.534074	1.26373	0.406787	1
374377	Paralytic syndrome	Nervous System	51	42	1.21429	0.791306	1.8724	0.406787	1
377263	Myoneural disorder	Musculoskeletal System	54	64	0.84375	0.576301	1.23129	0.407378	1
377263	Myoneural disorder	Nervous System	54	64	0.84375	0.576301	1.23129	0.407378	1
4079749	Osteoarthritis of hip	Musculoskeletal System	1327	1371	0.967907	0.896863	1.04455	0.407586	1
4322024	Pulmonary hypertension	Cardiovascular System	509	482	1.05602	0.930496	1.1986	0.408378	1
378161	Disorder of ear	Auditory System	780	814	0.958231	0.867484	1.05841	0.408491	1
433196	Chorioretinal scar	Visual System	136	151	0.900662	0.709082	1.14312	0.408581	1
40277917	Intellectual disability	Mental	40	32	1.25	0.765682	2.05578	0.409395	1
4132091	Acute nervous system disorder	Nervous System	32	40	0.8	0.486435	1.30603	0.409395	1
372828	Herpes zoster ophthalmicus	Nervous System	40	32	1.25	0.765682	2.05578	0.409395	1
4150985	Bipolar I disorder, most recent episode hypomanic	Mental	40	32	1.25	0.765682	2.05578	0.409395	1
4035744	Secondary inflammatory arthritis	Musculoskeletal System	40	32	1.25	0.765682	2.05578	0.409395	1
4083797	Telangiectasia disorder	Cardiovascular System	30	23	1.30435	0.732579	2.35129	0.409847	1
4030365	Vascular calcification	Cardiovascular System	23	30	0.766667	0.425298	1.36504	0.409847	1
4342875	Congenital malformation of pancreas	Digestive System	30	23	1.30435	0.732579	2.35129	0.409847	1
4342875	Congenital malformation of pancreas	Endocrine System	30	23	1.30435	0.732579	2.35129	0.409847	1
78706	Benign neoplasm of urinary system	Genitourinary System	30	23	1.30435	0.732579	2.35129	0.409847	1
194079	Post-surgical malabsorption	Digestive System	138	153	0.901961	0.711324	1.14283	0.410207	1
193739	Ovarian failure	Genitourinary System	337	315	1.06984	0.914773	1.25146	0.410836	1
193739	Ovarian failure	Endocrine System	337	315	1.06984	0.914773	1.25146	0.410836	1
43020843	Disorder of right atrium	Cardiovascular System	65	55	1.18182	0.81254	1.72435	0.411314	1
378135	Facial nerve disorder	Nervous System	43	52	0.826923	0.538959	1.26289	0.41177	1
4205002	Alcohol-induced mood disorder	Nervous System	80	69	1.15942	0.829672	1.62381	0.412654	1
4205002	Alcohol-induced mood disorder	Mental	80	69	1.15942	0.829672	1.62381	0.412654	1
4203555	Collapse of thoracic vertebra	Musculoskeletal System	80	69	1.15942	0.829672	1.62381	0.412654	1
4265600	Gastric ulcer	Digestive System	262	282	0.929078	0.782242	1.10317	0.414432	1
4291649	Upper gastrointestinal bleeding	Digestive System	208	226	0.920354	0.758678	1.11604	0.414485	1
4289309	Atrial septal defect	Cardiovascular System	134	120	1.11667	0.866308	1.44072	0.414676	1
4179871	Disorder of reproductive system	Genitourinary System	97	85	1.14118	0.844043	1.54537	0.414858	1
4184403	Scoliosis of thoracic spine	Musculoskeletal System	56	66	0.848485	0.583471	1.23012	0.415174	1
4028265	Infectious disease of cardiovascular system	Cardiovascular System	56	66	0.848485	0.583471	1.23012	0.415174	1
29056	Sialoadenitis	Digestive System	102	115	0.886957	0.672659	1.16813	0.415294	1
4298809	Nephritic syndrome	Genitourinary System	70	81	0.864198	0.618518	1.20487	0.415766	1
4072218	Secondary open-angle glaucoma	Visual System	33	41	0.804878	0.493087	1.30471	0.415798	1
45763583	Nonproliferative diabetic retinopathy due to type 1 diabetes mellitus	Visual System	33	41	0.804878	0.493087	1.30471	0.415798	1
40484532	Nonalcoholic steatohepatitis	Digestive System	202	185	1.09189	0.890003	1.34022	0.416031	1
40482277	Steatohepatitis	Digestive System	202	185	1.09189	0.890003	1.34022	0.416031	1
36684799	Bilateral eye astigmatism	Visual System	185	202	0.915842	0.746148	1.12359	0.416031	1
40481043	Acute on chronic diastolic heart failure	Cardiovascular System	315	294	1.07143	0.911066	1.26031	0.416152	1
4134586	Chronic heart disease	Cardiovascular System	579	608	0.952303	0.848387	1.06886	0.416387	1
321876	Disorder of capillaries	Cardiovascular System	211	229	0.921397	0.760574	1.11579	0.416624	1
433454	Adjustment disorder with mixed emotional features	Mental	53	44	1.20455	0.792377	1.83924	0.416633	1
4060296	Infections of the genital tract in pregnancy	Genitourinary System	53	44	1.20455	0.792377	1.83924	0.416633	1
46269823	Barretts esophagus with dysplasia	Digestive System	44	53	0.830189	0.543704	1.26203	0.416633	1
4133224	Lobar pneumonia	Respiratory System	379	356	1.06461	0.91878	1.23379	0.417089	1
4208662	Bacterial lower respiratory infection	Respiratory System	179	163	1.09816	0.883208	1.36621	0.417304	1
40483111	Mental disorder due to drug	Mental	211	229	0.921397	0.760574	1.11579	0.417685	1
4197094	Disorder of lower gastrointestinal tract	Digestive System	1593	1640	0.971341	0.906056	1.04131	0.41822	1
4084934	Disorder of fracture healing	Musculoskeletal System	238	257	0.92607	0.773087	1.10897	0.418492	1
4047789	Trimalleolar fracture	Musculoskeletal System	31	24	1.29167	0.733753	2.29993	0.418492	1
4169073	Cranial neuritis	Nervous System	82	71	1.15493	0.830261	1.60992	0.41883	1
193693	Viral hepatitis without hepatic coma	Digestive System	82	71	1.15493	0.830261	1.60992	0.41883	1
378160	Otorrhea	Auditory System	67	57	1.17544	0.813327	1.70378	0.418962	1
200687	Renal disorder due to type 1 diabetes mellitus	Genitourinary System	57	67	0.850746	0.586931	1.22952	0.418962	1
80824	Senile osteoporosis	Musculoskeletal System	213	231	0.922078	0.761815	1.11563	0.419791	1
4176644	Disorder of auditory system	Auditory System	430	455	0.945055	0.826404	1.0806	0.41981	1
321052	Peripheral vascular disease	Cardiovascular System	633	663	0.954751	0.854869	1.06623	0.42014	1
4228802	Mild recurrent major depression	Mental	468	494	0.947368	0.833063	1.07723	0.420224	1
24660	Acute tonsillitis	Lymphatic System	144	159	0.90566	0.717775	1.14193	0.421236	1
24660	Acute tonsillitis	Digestive System	144	159	0.90566	0.717775	1.14193	0.421236	1
24660	Acute tonsillitis	Respiratory System	144	159	0.90566	0.717775	1.14193	0.421236	1
4264766	Cocaine-induced organic mental disorder	Nervous System	241	260	0.926923	0.774663	1.10876	0.421293	1
4264766	Cocaine-induced organic mental disorder	Mental	241	260	0.926923	0.774663	1.10876	0.421293	1
4006163	Acquired scoliosis	Musculoskeletal System	45	54	0.833333	0.548315	1.26114	0.42138	1
4050884	Pleural plaque	Respiratory System	72	83	0.86747	0.62373	1.20401	0.421848	1
4318962	Superficial gastritis	Digestive System	34	42	0.809524	0.499505	1.30336	0.422001	1
134386	Gingival recession	Digestive System	34	42	0.809524	0.499505	1.30336	0.422001	1
4102334	Myelopathy due to spondylosis	Nervous System	552	580	0.951724	0.845486	1.07122	0.422269	1
46269691	Pulmonary granuloma	Respiratory System	58	68	0.852941	0.590313	1.22891	0.422678	1
4001491	Acquired absence of multiple teeth	Digestive System	145	160	0.90625	0.718812	1.14178	0.422763	1
4000609	Disorder of upper gastrointestinal tract	Digestive System	2509	2567	0.977406	0.924709	1.0331	0.423045	1
314131	Degeneration of cervical intervertebral disc	Musculoskeletal System	599	628	0.953822	0.851383	1.0685	0.423711	1
4030518	Renal impairment	Genitourinary System	894	929	0.962325	0.87691	1.05602	0.425085	1
4319605	Inflammation of orbit	Visual System	275	295	0.932203	0.788077	1.10241	0.426135	1
4300192	Fracture of pelvis	Musculoskeletal System	69	59	1.16949	0.814138	1.68458	0.426326	1
313459	Sleep apnea	Respiratory System	2280	2335	0.976445	0.921288	1.03489	0.426576	1
4218083	Episcleritis	Visual System	25	32	0.78125	0.443867	1.3606	0.426777	1
439404	Primary malignant neoplasm of oral cavity	Digestive System	32	25	1.28	0.734971	2.25293	0.426777	1
433758	Childhood emotional disorder	Mental	187	171	1.09357	0.883974	1.35357	0.427909	1
437904	Laryngeal spasm	Musculoskeletal System	36	44	0.818182	0.511685	1.30057	0.428014	1
437904	Laryngeal spasm	Respiratory System	36	44	0.818182	0.511685	1.30057	0.428014	1
133002	Acute osteomyelitis	Musculoskeletal System	91	103	0.883495	0.658992	1.18283	0.429671	1
194611	Carcinoma in situ of uterine cervix	Genitourinary System	57	48	1.1875	0.794643	1.78124	0.430543	1
44784217	Cardiac arrhythmia	Cardiovascular System	1208	1248	0.967949	0.893584	1.04847	0.430744	1
194406	Urinary tract obstruction	Genitourinary System	380	403	0.942928	0.817454	1.0875	0.431152	1
4239975	Myocardial disease	Cardiovascular System	576	604	0.953642	0.849288	1.07073	0.431477	1
134661	Chronic sphenoidal sinusitis	Respiratory System	61	71	0.859155	0.600014	1.22704	0.433422	1
4174994	Pyonephrosis	Genitourinary System	61	71	0.859155	0.600014	1.22704	0.433422	1
317585	Aortic aneurysm	Cardiovascular System	61	71	0.859155	0.600014	1.22704	0.433422	1
4230824	Juvenile osteochondrosis of lower extremity	Musculoskeletal System	44	36	1.22222	0.768891	1.95433	0.433848	1
4069320	Pseudarthrosis after fusion or arthrodesis	Musculoskeletal System	36	44	0.818182	0.511685	1.30057	0.433848	1
372627	Transient visual loss	Visual System	36	44	0.818182	0.511685	1.30057	0.433848	1
198964	Chronic hepatitis C	Digestive System	247	229	1.0786	0.897439	1.29676	0.433928	1
4006971	Tricuspid valve regurgitation	Cardiovascular System	583	611	0.954173	0.85035	1.07059	0.434195	1
4306082	Aspiration pneumonitis	Respiratory System	176	192	0.916667	0.742827	1.13063	0.434256	1
4187218	Pneumonitis due to inhaled substance	Respiratory System	176	192	0.916667	0.742827	1.13063	0.434256	1
138717	Toxic diffuse goiter	Endocrine System	105	93	1.12903	0.845904	1.50894	0.43437	1
4137275	Vasculitis	Cardiovascular System	106	94	1.12766	0.846144	1.5048	0.43437	1
374035	Keratitis	Visual System	105	93	1.12903	0.845904	1.50894	0.43437	1
4152370	Iodine-deficiency-related endemic goiter	Endocrine System	93	105	0.885714	0.662718	1.18217	0.43437	1
4056621	Recurrent urinary tract infection	Genitourinary System	26	33	0.787879	0.45254	1.35829	0.434724	1
4056622	Chronic urinary tract infection	Genitourinary System	26	33	0.787879	0.45254	1.35829	0.434724	1
4318691	Secondary glaucoma	Visual System	33	26	1.26923	0.736222	2.20975	0.434724	1
312337	Arterial embolus and thrombosis	Cardiovascular System	77	88	0.875	0.635941	1.20178	0.436275	1
380038	Viral conjunctivitis	Visual System	147	133	1.10526	0.868199	1.40813	0.437219	1
200447	Gastrointestinal complication	Digestive System	391	414	0.944444	0.820413	1.08707	0.438104	1
45773171	Congenital intracranial vascular malformation	Cardiovascular System	49	58	0.844828	0.565539	1.2575	0.439292	1
4121803	Cerebral arteriovenous malformation	Cardiovascular System	49	58	0.844828	0.565539	1.2575	0.439292	1
4332304	Status epilepticus	Nervous System	58	49	1.18367	0.795228	1.76822	0.439292	1
46269998	Lesion of conjunctiva	Visual System	292	312	0.935897	0.7951	1.10138	0.439464	1
761559	Retinopathy of right eye	Visual System	37	45	0.822222	0.517471	1.29916	0.43951	1
45757591	Osteophyte of bone	Musculoskeletal System	512	538	0.951673	0.841553	1.0761	0.439965	1
24970	Chronic laryngitis	Respiratory System	63	73	0.863014	0.606137	1.22577	0.440266	1
372309	Mononeuritis	Nervous System	183	199	0.919598	0.748203	1.12974	0.440401	1
4068847	Segmental and somatic dysfunction	Musculoskeletal System	108	96	1.125	0.846627	1.49678	0.441209	1
4042550	Blindness of one eye	Visual System	115	128	0.898438	0.692286	1.16487	0.441418	1
4140090	Parkinsonism	Nervous System	128	115	1.11304	0.858463	1.44449	0.441418	1
4282857	Closed fracture of upper limb	Musculoskeletal System	158	173	0.913295	0.731407	1.13975	0.441591	1
198985	Primary malignant neoplasm of kidney	Genitourinary System	79	90	0.877778	0.640527	1.20086	0.441756	1
23653	Foreign body in esophagus	Digestive System	27	34	0.794118	0.460844	1.35594	0.442356	1
40305987	Delayed union of fracture	Musculoskeletal System	159	174	0.913793	0.732313	1.1396	0.442965	1
36713625	Injury of rotator cuff	Musculoskeletal System	255	237	1.07595	0.897997	1.28956	0.443427	1
45772786	Cerebral infarction due to embolism of middle cerebral artery	Nervous System	50	59	0.847458	0.569566	1.25657	0.443521	1
28974	Candidiasis of the esophagus	Digestive System	64	74	0.864865	0.609102	1.22514	0.443598	1
193133	Gastrointestinal candidiasis	Digestive System	64	74	0.864865	0.609102	1.22514	0.443598	1
4215433	Prolapsed internal hemorrhoids	Digestive System	175	160	1.09375	0.877627	1.36386	0.44433	1
4215433	Prolapsed internal hemorrhoids	Cardiovascular System	175	160	1.09375	0.877627	1.36386	0.44433	1
45771090	Respiratory tuberculosis	Respiratory System	38	46	0.826087	0.523069	1.29772	0.445009	1
435666	Closed fracture of upper end of tibia	Musculoskeletal System	46	38	1.21053	0.770581	1.91179	0.445009	1
316998	Left bundle branch block	Cardiovascular System	239	257	0.929961	0.776499	1.11342	0.445271	1
4130372	Congenital anomaly of intestinal tract	Digestive System	111	99	1.12121	0.847358	1.48533	0.445635	1
374025	Retinal hemorrhage	Visual System	131	118	1.11017	0.859034	1.43602	0.446974	1
4032424	Upper urinary tract dilatation and obstruction	Genitourinary System	231	214	1.07944	0.892367	1.3062	0.448168	1
4102856	Abnormality of atrial septum	Cardiovascular System	154	140	1.1	0.869258	1.39295	0.448346	1
432347	Chronic disease of tonsils AND/OR adenoids	Lymphatic System	140	154	0.909091	0.7179	1.15041	0.448346	1
432347	Chronic disease of tonsils AND/OR adenoids	Digestive System	140	154	0.909091	0.7179	1.15041	0.448346	1
432347	Chronic disease of tonsils AND/OR adenoids	Respiratory System	140	154	0.909091	0.7179	1.15041	0.448346	1
137909	Disorder of periapical tissues of tooth	Digestive System	359	338	1.06213	0.912953	1.2359	0.448718	1
443410	Infective pneumonia	Respiratory System	412	435	0.947126	0.825716	1.08625	0.449156	1
43531561	Myasthenia gravis without exacerbation	Musculoskeletal System	28	35	0.8	0.468802	1.35356	0.449692	1
43531561	Myasthenia gravis without exacerbation	Nervous System	28	35	0.8	0.468802	1.35356	0.449692	1
381572	Abducens nerve palsy	Nervous System	28	35	0.8	0.468802	1.35356	0.449692	1
381572	Abducens nerve palsy	Visual System	28	35	0.8	0.468802	1.35356	0.449692	1
441699	Closed fracture proximal humerus, greater tuberosity	Musculoskeletal System	28	35	0.8	0.468802	1.35356	0.449692	1
4234533	Tonsillitis	Lymphatic System	164	179	0.916201	0.736719	1.1388	0.449692	1
4234533	Tonsillitis	Digestive System	164	179	0.916201	0.736719	1.1388	0.449692	1
4234533	Tonsillitis	Respiratory System	164	179	0.916201	0.736719	1.1388	0.449692	1
40479192	Chronic systolic heart failure	Cardiovascular System	477	453	1.05298	0.923979	1.20013	0.450242	1
36715748	Fracture of fourth lumbar vertebra	Musculoskeletal System	26	20	1.3	0.697999	2.4561	0.450982	1
374948	Acute secretory otitis media	Auditory System	295	276	1.06884	0.903958	1.2641	0.451284	1
4335872	Injury of globe of eye	Visual System	191	207	0.922705	0.753984	1.1287	0.452122	1
36712983	Angina co-occurrent and due to coronary arteriosclerosis	Cardiovascular System	587	614	0.956026	0.852296	1.0723	0.452732	1
439254	Bipolar affective disorder, current episode depression	Mental	143	157	0.910828	0.721046	1.1498	0.45292	1
760186	Impacted cerumen in right ear	Auditory System	122	135	0.903704	0.70159	1.16306	0.454135	1
375547	Anisometropia	Visual System	53	62	0.854839	0.581047	1.25375	0.455665	1
4064161	Cirrhosis of liver	Digestive System	269	251	1.07171	0.898986	1.27798	0.45597	1
315558	Atherosclerosis of arteries of the extremities	Cardiovascular System	78	68	1.14706	0.817958	1.61194	0.456365	1
4185356	Kyphosis of thoracic spine	Musculoskeletal System	68	78	0.871795	0.62037	1.22256	0.456365	1
4102342	Cauda equina syndrome	Nervous System	36	29	1.24138	0.740096	2.09891	0.45675	1
258785	Pneumococcal pneumonia	Respiratory System	36	29	1.24138	0.740096	2.09891	0.45675	1
4181194	Disorder of male reproductive system	Genitourinary System	252	270	0.933333	0.782964	1.11228	0.456834	1
4015352	Fracture of metacarpal bone	Musculoskeletal System	97	86	1.12791	0.834979	1.5258	0.457304	1
4213373	Dislocation of shoulder joint	Musculoskeletal System	85	96	0.885417	0.653375	1.1981	0.457304	1
4130061	Neoplasm of pituitary gland	Nervous System	85	96	0.885417	0.653375	1.1981	0.457304	1
4130061	Neoplasm of pituitary gland	Endocrine System	85	96	0.885417	0.653375	1.1981	0.457304	1
137820	Postoperative hypothyroidism	Endocrine System	337	317	1.06309	0.909229	1.24323	0.457507	1
4256228	Respiratory failure	Respiratory System	376	355	1.05915	0.913705	1.22796	0.458851	1
37111502	Stenosis of artery	Cardiovascular System	148	162	0.91358	0.726081	1.14879	0.460302	1
40479422	Injury of medial collateral ligament of knee	Musculoskeletal System	105	117	0.897436	0.682923	1.17809	0.460349	1
81144	Sprain of medial collateral ligament of knee	Musculoskeletal System	105	117	0.897436	0.682923	1.17809	0.460349	1
4188331	Chronic pulmonary edema	Respiratory System	288	307	0.938111	0.795989	1.10536	0.460558	1
4254542	Hypopituitarism	Nervous System	50	42	1.19048	0.774032	1.83903	0.460597	1
4254542	Hypopituitarism	Endocrine System	50	42	1.19048	0.774032	1.83903	0.460597	1
381035	Vertigo of central origin	Nervous System	41	49	0.836735	0.538828	1.29339	0.460597	1
42538528	Congenital anomaly of great vessel	Cardiovascular System	20	26	0.769231	0.407149	1.43267	0.460995	1
761151	Weakness of left leg	Nervous System	20	26	0.769231	0.407149	1.43267	0.460995	1
40483833	Calcification of coronary artery	Cardiovascular System	20	26	0.769231	0.407149	1.43267	0.460995	1
40622721	Ventricular tachyarrhythmia	Cardiovascular System	26	20	1.3	0.697999	2.4561	0.460995	1
4028245	Chronic disease of ocular adnexa	Visual System	20	26	0.769231	0.407149	1.43267	0.460995	1
372892	Metabolic encephalopathy	Nervous System	126	139	0.906475	0.706569	1.16202	0.461029	1
4101747	Localization-related(focal)(partial)idiopathic epilepsy and epileptic syndromes with seizures of localized onset	Nervous System	126	139	0.906475	0.706569	1.16202	0.461029	1
312648	Benign essential hypertension	Cardiovascular System	259	277	0.935018	0.786239	1.11166	0.461936	1
4263367	Glomerulonephritis	Genitourinary System	87	98	0.887755	0.657382	1.19717	0.462209	1
762405	Posterior vitreous detachment of left eye	Visual System	70	80	0.875	0.625674	1.22126	0.462433	1
4143008	Drug-induced cirrhosis of liver	Digestive System	70	80	0.875	0.625674	1.22126	0.462433	1
196463	Alcoholic cirrhosis	Digestive System	70	80	0.875	0.625674	1.22126	0.462433	1
4111570	Partial atrioventricular block	Cardiovascular System	294	313	0.939297	0.798329	1.10492	0.464288	1
45768449	Hypertensive crisis	Cardiovascular System	294	313	0.939297	0.798329	1.10492	0.465025	1
4133007	Neoplasm of lymph nodes of multiple sites	Lymphatic System	50	42	1.19048	0.774032	1.83903	0.465512	1
4291304	Dermatosis of eyelid	Visual System	142	129	1.10078	0.861151	1.40814	0.466033	1
4168796	Muscle strain	Musculoskeletal System	952	985	0.966497	0.883195	1.05762	0.466944	1
4115027	Squamous cell carcinoma of skin of upper lip	Digestive System	100	89	1.1236	0.835948	1.51226	0.466985	1
373724	Neoplasm of brain	Nervous System	100	89	1.1236	0.835948	1.51226	0.466985	1
75051	Derangement of posterior horn of medial meniscus	Musculoskeletal System	56	65	0.861538	0.59171	1.25093	0.467059	1
196758	Tumor of body of uterus affecting pregnancy	Genitourinary System	65	56	1.16071	0.799408	1.69002	0.467059	1
194081	Acute cystitis	Genitourinary System	1178	1142	1.03152	0.950081	1.11998	0.467442	1
192854	Intramural leiomyoma of uterus	Genitourinary System	298	317	0.940063	0.799849	1.10463	0.467943	1
257293	Disorder of visual pathways	Nervous System	298	317	0.940063	0.799849	1.10463	0.467943	1
257293	Disorder of visual pathways	Visual System	298	317	0.940063	0.799849	1.10463	0.467943	1
37109206	Anxiety disorder caused by drug	Mental	109	121	0.900826	0.688946	1.17672	0.468257	1
194990	Inflammatory disease of liver	Digestive System	131	144	0.909722	0.71248	1.16072	0.469295	1
4161546	Retinitis	Visual System	31	38	0.815789	0.490824	1.34639	0.470101	1
4057513	Chronic superficial gastritis	Digestive System	31	38	0.815789	0.490824	1.34639	0.470101	1
4281692	Identity disorder	Mental	31	38	0.815789	0.490824	1.34639	0.470101	1
4340493	Alcohol-induced acute pancreatitis	Digestive System	38	31	1.22581	0.742724	2.03739	0.470101	1
4340493	Alcohol-induced acute pancreatitis	Endocrine System	38	31	1.22581	0.742724	2.03739	0.470101	1
4214530	Kyphosis deformity of spine	Musculoskeletal System	155	169	0.91716	0.732726	1.14737	0.470158	1
45772090	Dental caries on pit and fissure surface penetrating into pulp	Digestive System	43	51	0.843137	0.548554	1.29049	0.470298	1
381301	Chronic serous otitis media	Auditory System	43	51	0.843137	0.548554	1.29049	0.470298	1
77961	Disseminated idiopathic skeletal hyperostosis	Musculoskeletal System	21	27	0.777778	0.41804	1.42831	0.470486	1
4014066	Closed fracture radial styloid	Musculoskeletal System	27	21	1.28571	0.700126	2.39212	0.470486	1
4193873	Bacterial musculoskeletal infection	Musculoskeletal System	27	21	1.28571	0.700126	2.39212	0.470486	1
4116008	Gouty arthritis of the ankle and/or foot	Musculoskeletal System	27	21	1.28571	0.700126	2.39212	0.470486	1
36717169	Fracture of first lumbar vertebra	Musculoskeletal System	66	57	1.15789	0.80001	1.68039	0.470703	1
45772937	Exacerbation of moderate persistent asthma	Respiratory System	255	238	1.07143	0.894396	1.28387	0.471153	1
316993	Tricuspid valve disorder	Cardiovascular System	156	170	0.917647	0.733639	1.14717	0.471523	1
4263748	Recurrent major depression in full remission	Mental	240	257	0.933852	0.77991	1.11786	0.472943	1
4269493	Major depression in full remission	Mental	378	399	0.947368	0.820856	1.09322	0.473068	1
4130669	Neoplasm of choroid	Visual System	92	103	0.893204	0.666861	1.19486	0.47392	1
4246127	Malignant neoplasm of liver	Digestive System	113	125	0.904	0.694661	1.17535	0.473967	1
439751	Secondary malignant neoplasm of intrathoracic lymph nodes	Lymphatic System	58	67	0.865672	0.598409	1.24905	0.474274	1
255848	Pneumonia	Respiratory System	1285	1248	1.02965	0.951744	1.11395	0.474427	1
43021807	Allergic conjunctivitis	Visual System	159	173	0.919075	0.736328	1.14656	0.475556	1
4338512	Gender identity disorder	Mental	32	39	0.820513	0.497609	1.34401	0.476422	1
43531639	Paralytic syndrome on one side of the body	Nervous System	32	39	0.820513	0.497609	1.34401	0.476422	1
443744	Bunion	Musculoskeletal System	244	261	0.934866	0.781906	1.11744	0.476471	1
4053828	Fracture of thoracic spine	Musculoskeletal System	75	85	0.882353	0.638078	1.21804	0.476767	1
199067	Female pelvic inflammatory disease	Genitourinary System	59	68	0.867647	0.601646	1.24811	0.477775	1
4113108	Squamous cell carcinoma of lip	Digestive System	105	94	1.11702	0.837562	1.49153	0.478398	1
377888	Conductive hearing loss	Auditory System	216	232	0.931034	0.769934	1.12547	0.478521	1
196724	Disorder of diaphragm	Musculoskeletal System	1135	1170	0.970085	0.89323	1.05353	0.478643	1
196724	Disorder of diaphragm	Respiratory System	1135	1170	0.970085	0.89323	1.05353	0.478643	1
4042904	Choroiditis	Visual System	22	28	0.785714	0.428382	1.42398	0.4795	1
438156	Epiphora due to insufficient drainage	Visual System	22	28	0.785714	0.428382	1.42398	0.4795	1
4134318	Fractured nasal bones	Musculoskeletal System	115	127	0.905512	0.697411	1.17467	0.4795	1
435785	Meningitis	Nervous System	54	46	1.17391	0.777498	1.77899	0.4795	1
4015350	Fracture at wrist and/or hand level	Musculoskeletal System	76	86	0.883721	0.640423	1.21739	0.4795	1
40491988	Closed extraarticular fracture of distal radius	Musculoskeletal System	28	22	1.27273	0.702256	2.33436	0.4795	1
37311301	Cataract of left eye	Visual System	218	234	0.931624	0.771089	1.12521	0.480474	1
4237122	Endemic goiter	Endocrine System	95	106	0.896226	0.672209	1.19348	0.480595	1
4016109	Closed fracture proximal tibia, bicondylar	Musculoskeletal System	60	69	0.869565	0.60481	1.24718	0.481208	1
4125022	Acute asthma	Respiratory System	480	503	0.954274	0.840331	1.08356	0.482872	1
260131	Disorder of bronchus	Respiratory System	1265	1229	1.02929	0.950827	1.11426	0.483226	1
4261072	Irritable bowel syndrome characterized by constipation	Digestive System	153	140	1.09286	0.863268	1.3844	0.483273	1
254669	Disorder of vocal cord	Respiratory System	221	237	0.932489	0.772793	1.12483	0.483363	1
443605	Vascular dementia	Nervous System	54	46	1.17391	0.777498	1.77899	0.483927	1
443605	Vascular dementia	Mental	54	46	1.17391	0.777498	1.77899	0.483927	1
46273652	Secondary malignant neoplasm of left lung	Respiratory System	46	54	0.851852	0.562118	1.28618	0.483927	1
4175154	Disorder of the peripheral nervous system	Nervous System	399	420	0.95	0.82627	1.09212	0.484108	1
376660	Neoplasm of uncertain behavior of nervous system	Nervous System	70	61	1.14754	0.80241	1.64499	0.484575	1
40479260	Chondrocalcinosis of knee joint	Musculoskeletal System	78	88	0.886364	0.64499	1.21612	0.484842	1
46272242	Intestinal obstruction co-occurrent and due to decreased peristalsis	Digestive System	168	182	0.923077	0.743965	1.14476	0.485882	1
4180849	Peroneal tendinitis	Musculoskeletal System	119	131	0.908397	0.702711	1.17332	0.486616	1
4035415	Tear of meniscus of knee	Musculoskeletal System	195	210	0.928571	0.760175	1.13384	0.486638	1
765417	Mixed conductive and sensorineural hearing loss of right ear	Auditory System	109	98	1.11224	0.838846	1.4764	0.487025	1
4194599	Wedge fracture of vertebra	Musculoskeletal System	79	89	0.88764	0.647213	1.21548	0.487453	1
37109294	Astigmatism of right eye	Visual System	143	156	0.916667	0.725418	1.15762	0.487696	1
195212	Hypercortisolism	Endocrine System	23	29	0.793103	0.438219	1.41969	0.488074	1
435754	Malignant tumor of ascending colon	Digestive System	23	29	0.793103	0.438219	1.41969	0.488074	1
4230774	Heart valve regurgitation	Cardiovascular System	29	23	1.26087	0.704378	2.28196	0.488074	1
4339013	Branch retinal vein occlusion with macular edema	Cardiovascular System	23	29	0.793103	0.438219	1.41969	0.488074	1
4339013	Branch retinal vein occlusion with macular edema	Visual System	23	29	0.793103	0.438219	1.41969	0.488074	1
4283893	Sinusitis	Respiratory System	1452	1414	1.02687	0.953706	1.10568	0.489328	1
4012588	Closed fracture proximal phalanx, toe	Musculoskeletal System	90	80	1.125	0.823148	1.53989	0.490025	1
4252861	Benign neoplasm of autonomic nerve	Nervous System	72	63	1.14286	0.803601	1.62894	0.491119	1
80269	Mechanical complication of internal joint prosthesis	Musculoskeletal System	72	63	1.14286	0.803601	1.62894	0.491119	1
4305500	Vasomotor rhinitis	Respiratory System	100	111	0.900901	0.680613	1.19121	0.491183	1
4078925	Pulmonary edema	Respiratory System	372	392	0.94898	0.82124	1.09644	0.491833	1
375824	Abnormal auditory perception	Auditory System	186	172	1.0814	0.874151	1.33839	0.492038	1
201905	Constipation by outlet obstruction	Digestive System	48	56	0.857143	0.570546	1.28334	0.492457	1
45757231	Dental caries on pit and fissure surface limited to enamel	Digestive System	48	56	0.857143	0.570546	1.28334	0.492457	1
37017436	Idiopathic scoliosis of thoracic and lumbar spine	Musculoskeletal System	48	56	0.857143	0.570546	1.28334	0.492457	1
4132094	Disorder of endocrine gonad	Genitourinary System	42	35	1.2	0.747961	1.93601	0.494125	1
4132094	Disorder of endocrine gonad	Endocrine System	42	35	1.2	0.747961	1.93601	0.494125	1
4282532	Fracture of distal phalanx of finger	Musculoskeletal System	35	42	0.833333	0.516527	1.33697	0.494125	1
4127117	Varicose ulcer of lower extremity	Cardiovascular System	64	73	0.876712	0.616796	1.24348	0.4943	1
199065	Stricture of ureter	Genitourinary System	73	64	1.14062	0.804193	1.62128	0.4943	1
4318546	Stenosis of ureter	Genitourinary System	73	64	1.14062	0.804193	1.62128	0.4943	1
377280	Disorder of cornea	Visual System	174	188	0.925532	0.748727	1.14357	0.49444	1
316429	Premature beats	Cardiovascular System	113	102	1.10784	0.840118	1.46239	0.495243	1
4228447	Disorder of episclera	Visual System	24	30	0.8	0.44759	1.41546	0.496242	1
375249	Traction detachment of retina	Visual System	24	30	0.8	0.44759	1.41546	0.496242	1
4032438	Urethral stenosis	Genitourinary System	49	57	0.859649	0.574592	1.28194	0.496568	1
4000634	Acute arthritis	Musculoskeletal System	83	93	0.892473	0.655731	1.21296	0.497518	1
4178642	Tendinitis of knee	Musculoskeletal System	83	93	0.892473	0.655731	1.21296	0.497518	1
375827	Acute non-suppurative otitis media - serous	Auditory System	223	208	1.07212	0.883543	1.30137	0.499087	1
40493428	Malignant neoplasm of respiratory system	Respiratory System	152	165	0.921212	0.734124	1.15535	0.500319	1
45766819	Stress fracture of foot	Musculoskeletal System	75	66	1.13636	0.80537	1.60664	0.500488	1
36716978	Acute on chronic hypercapnic respiratory failure	Respiratory System	58	50	1.16	0.780918	1.72851	0.500581	1
381551	Polyneuropathy due to drug	Nervous System	140	128	1.09375	0.854459	1.40105	0.501627	1
441534	Severe major depression, single episode, without psychotic features	Mental	181	195	0.928205	0.753984	1.14221	0.502588	1
443564	Malignant neoplasm of bone	Musculoskeletal System	129	141	0.914894	0.714905	1.17	0.503216	1
253954	Pulmonary tuberculosis	Respiratory System	25	31	0.806452	0.456529	1.41128	0.504036	1
195498	Benign neoplasm of kidney	Genitourinary System	31	25	1.24	0.708574	2.19044	0.504036	1
4202383	Drug-induced diabetes mellitus	Endocrine System	60	52	1.15385	0.7826	1.70615	0.504501	1
317002	Low blood pressure	Cardiovascular System	1216	1250	0.9728	0.898215	1.05356	0.506176	1
37206829	Inflammatory disorder of visual pathway	Nervous System	77	68	1.13235	0.806535	1.59283	0.506457	1
37206829	Inflammatory disorder of visual pathway	Visual System	77	68	1.13235	0.806535	1.59283	0.506457	1
4178826	Hereditary disorder of musculoskeletal system	Musculoskeletal System	87	97	0.896907	0.663697	1.21049	0.507018	1
4178826	Hereditary disorder of musculoskeletal system	Hereditary By System	87	97	0.896907	0.663697	1.21049	0.507018	1
4344266	Bursitis of pelvic region	Musculoskeletal System	133	145	0.917241	0.719406	1.16871	0.507893	1
193520	Urinary bladder stone	Genitourinary System	52	60	0.866667	0.586114	1.27779	0.508332	1
4281516	Gingivitis	Digestive System	217	232	0.935345	0.773686	1.13043	0.508804	1
4027866	Sphenoidal sinusitis	Respiratory System	69	78	0.884615	0.630432	1.23898	0.509364	1
374040	Ill-defined disorder of eye	Visual System	38	45	0.844444	0.533556	1.33013	0.510162	1
195314	Nephrotic syndrome	Genitourinary System	45	38	1.18421	0.751807	1.87422	0.510162	1
433778	Orbital hemorrhage	Visual System	288	305	0.944262	0.801004	1.11292	0.511154	1
192279	Disorder of kidney due to diabetes mellitus	Genitourinary System	456	477	0.955975	0.838958	1.08921	0.511254	1
439248	Mixed bipolar affective disorder, moderate	Mental	26	32	0.8125	0.465068	1.40718	0.511482	1
377554	Hereditary peripheral neuropathy	Hereditary By System	32	26	1.23077	0.710639	2.15023	0.511482	1
377554	Hereditary peripheral neuropathy	Nervous System	32	26	1.23077	0.710639	2.15023	0.511482	1
4213266	Fracture dislocation of joint of shoulder girdle	Musculoskeletal System	26	32	0.8125	0.465068	1.40718	0.511482	1
37207455	Thoracic myelopathy	Nervous System	70	79	0.886076	0.632998	1.2381	0.51222	1
373176	Organic mood disorder	Nervous System	111	122	0.909836	0.697165	1.18635	0.512389	1
373176	Organic mood disorder	Mental	111	122	0.909836	0.697165	1.18635	0.512389	1
433486	Acute inflammation of orbit	Visual System	330	348	0.948276	0.813216	1.10559	0.513211	1
4027731	Acute disease of orbit	Visual System	330	348	0.948276	0.813216	1.10559	0.513211	1
36715922	Fibrosis of liver caused by alcohol	Digestive System	71	80	0.8875	0.635515	1.23723	0.515027	1
36713098	Osteoarthritis of joint of left hand	Musculoskeletal System	46	39	1.17949	0.753067	1.85575	0.515181	1
46272492	Dissection of artery	Cardiovascular System	39	46	0.847826	0.538864	1.3279	0.515181	1
4043671	Inflammatory disorder of upper respiratory tract	Respiratory System	124	113	1.09735	0.843536	1.42873	0.51597	1
43020424	Hypertensive emergency	Cardiovascular System	113	124	0.91129	0.699923	1.18549	0.51597	1
4134562	Diverticular disease of large intestine	Digestive System	101	91	1.10989	0.827762	1.48994	0.516003	1
134452	Olecranon bursitis	Musculoskeletal System	114	125	0.912	0.701277	1.18506	0.517731	1
4274404	Calcification of joint	Musculoskeletal System	114	125	0.912	0.701277	1.18506	0.517731	1
45768911	Exacerbation of mild persistent asthma	Respiratory System	114	125	0.912	0.701277	1.18506	0.517731	1
36712982	Unstable angina co-occurrent and due to coronary arteriosclerosis	Cardiovascular System	196	210	0.933333	0.764291	1.13936	0.517778	1
43021778	Hearing loss of right ear	Auditory System	209	195	1.07179	0.877543	1.30952	0.517778	1
4113130	Benign tumor of hypothalamus	Nervous System	92	102	0.901961	0.672964	1.20748	0.518174	1
4242816	Benign neoplasm of pituitary gland	Nervous System	92	102	0.901961	0.672964	1.20748	0.518174	1
4242816	Benign neoplasm of pituitary gland	Endocrine System	92	102	0.901961	0.672964	1.20748	0.518174	1
261236	Primary malignant neoplasm of upper lobe, bronchus or lung	Respiratory System	93	103	0.902913	0.674732	1.20689	0.518174	1
4344040	Tendon injury	Musculoskeletal System	139	151	0.92053	0.7258	1.1668	0.518317	1
42534979	Bursa disorder of left shoulder region	Musculoskeletal System	152	140	1.08571	0.857279	1.37584	0.518317	1
762213	Bursitis of left shoulder	Musculoskeletal System	152	140	1.08571	0.857279	1.37584	0.518317	1
375504	Psychoactive substance-induced organic mental disorder	Nervous System	1027	997	1.03009	0.943205	1.12501	0.519184	1
375504	Psychoactive substance-induced organic mental disorder	Mental	1027	997	1.03009	0.943205	1.12501	0.519184	1
44782732	Chronic pulmonary embolism	Cardiovascular System	93	103	0.902913	0.674732	1.20689	0.520317	1
46270082	Acute exacerbation of mild persistent asthma	Respiratory System	116	127	0.913386	0.703933	1.18421	0.521198	1
443597	Chronic kidney disease stage 3	Genitourinary System	944	973	0.970195	0.886157	1.06217	0.521839	1
4095546	Injury of orbit	Visual System	199	213	0.934272	0.766212	1.1388	0.521871	1
443784	Vascular disorder	Cardiovascular System	755	781	0.966709	0.873523	1.06979	0.523005	1
437954	Derangement of lateral meniscus	Musculoskeletal System	74	83	0.891566	0.642785	1.23464	0.523168	1
4134887	Infectious disease of digestive tract	Digestive System	504	483	1.04348	0.919214	1.18464	0.523538	1
4119460	Infective endocarditis	Cardiovascular System	41	48	0.854167	0.548986	1.32354	0.524777	1
4025194	Disease affecting entire cardiovascular system	Cardiovascular System	84	75	1.12	0.810513	1.5501	0.525793	1
198571	Cardiogenic shock	Cardiovascular System	84	75	1.12	0.810513	1.5501	0.525793	1
432883	Recurrent major depressive episodes, moderate	Mental	146	158	0.924051	0.732769	1.16462	0.52811	1
45770881	Moderate nonproliferative retinopathy due to type 2 diabetes mellitus	Visual System	76	85	0.894118	0.64741	1.23294	0.528375	1
40481089	Embolism from thrombosis of vein of lower extremity	Cardiovascular System	400	419	0.954654	0.83033	1.09747	0.529368	1
36713099	Osteoarthritis of joint of left shoulder region	Musculoskeletal System	49	42	1.16667	0.756769	1.80566	0.529368	1
4009187	Manifest vertical squint	Visual System	58	66	0.878788	0.606733	1.26984	0.529599	1
4110492	Recurrent sinusitis	Respiratory System	176	189	0.931217	0.754034	1.14956	0.529933	1
195002	Ulceration of intestine	Digestive System	98	108	0.907407	0.683189	1.20398	0.53062	1
4328821	Disorder of glenohumeral joint	Musculoskeletal System	243	258	0.94186	0.787212	1.12661	0.530839	1
4279139	Fracture of bones of trunk	Musculoskeletal System	86	77	1.11688	0.811618	1.53927	0.530916	1
434502	Closed fracture of phalanx of foot	Musculoskeletal System	191	178	1.07303	0.870246	1.32361	0.531056	1
257012	Chronic sinusitis	Respiratory System	1087	1057	1.02838	0.944025	1.12031	0.531115	1
4040820	Rheumatic disease of mitral AND aortic valves	Cardiovascular System	134	123	1.08943	0.846519	1.40305	0.531168	1
80552	Closed fracture of scaphoid bone of wrist	Musculoskeletal System	29	35	0.828571	0.488554	1.39535	0.531971	1
438409	Attention deficit hyperactivity disorder	Mental	363	381	0.952756	0.822898	1.10296	0.532015	1
4018956	Sprain of wrist and/or hand	Musculoskeletal System	224	210	1.06667	0.879659	1.29383	0.532614	1
312339	Arterial embolism	Cardiovascular System	59	67	0.880597	0.609895	1.26857	0.532884	1
436700	Exophthalmos	Visual System	50	43	1.16279	0.757975	1.79051	0.533829	1
200775	Endometrial hyperplasia	Genitourinary System	43	50	0.86	0.558501	1.3193	0.533829	1
197028	Calculus of lower urinary tract	Genitourinary System	60	68	0.882353	0.612985	1.2673	0.536102	1
4051476	Non-infective non-allergic rhinitis	Respiratory System	101	111	0.90991	0.687976	1.20228	0.536495	1
141323	Acute maxillary sinusitis	Respiratory System	968	940	1.02979	0.940414	1.12769	0.536495	1
444038	Psychoactive substance-induced organic mood disorder	Nervous System	165	153	1.07843	0.860207	1.3527	0.537334	1
444038	Psychoactive substance-induced organic mood disorder	Mental	165	153	1.07843	0.860207	1.3527	0.537334	1
440530	Oropharyngeal dysphagia	Digestive System	393	375	1.048	0.907408	1.21053	0.537462	1
440530	Oropharyngeal dysphagia	Respiratory System	393	375	1.048	0.907408	1.21053	0.537462	1
197044	Female infertility associated with anovulation	Genitourinary System	44	51	0.862745	0.563049	1.31723	0.538167	1
195575	Crohn's disease of small AND large intestines	Digestive System	51	44	1.15909	0.759168	1.77604	0.538167	1
75667	Sprain of calcaneofibular ligament	Musculoskeletal System	30	36	0.833333	0.495751	1.39156	0.538253	1
4243723	Benign neoplasm of uveal tract	Visual System	103	113	0.911504	0.691056	1.20116	0.540291	1
44782747	Acute deep venous thrombosis of femoral vein	Cardiovascular System	128	139	0.920863	0.718588	1.1793	0.540544	1
4118007	Synovitis/tenosynovitis - shoulder	Musculoskeletal System	91	82	1.10976	0.814315	1.51439	0.540686	1
4035431	Shoulder synovitis	Musculoskeletal System	91	82	1.10976	0.814315	1.51439	0.540686	1
46273162	Bursitis of elbow	Musculoskeletal System	129	140	0.921429	0.719719	1.1789	0.542053	1
4289914	Closed fracture of fifth metatarsal bone	Musculoskeletal System	114	104	1.09615	0.832911	1.44391	0.542155	1
200765	Chronic cholecystitis	Digestive System	82	91	0.901099	0.660333	1.22803	0.543036	1
439040	Subdural hemorrhage	Nervous System	92	83	1.10843	0.814843	1.50975	0.543036	1
194992	Celiac disease	Digestive System	82	91	0.901099	0.660333	1.22803	0.543036	1
35624745	Bipolar affective disorder, most recent episode mixed	Mental	37	31	1.19355	0.720534	1.9894	0.54429	1
73008	Enthesopathy	Musculoskeletal System	709	733	0.967258	0.871144	1.07393	0.544446	1
197605	Inflammatory disorder of male genital organ	Genitourinary System	159	171	0.929825	0.744493	1.16075	0.544827	1
45763790	Cyst of upper eyelid	Visual System	117	107	1.09346	0.834048	1.43479	0.545817	1
4132556	Acute disease of eye	Visual System	346	363	0.953168	0.820261	1.10746	0.547346	1
435644	Metatarsal bone fracture	Musculoskeletal System	134	145	0.924138	0.72519	1.17696	0.549383	1
4322945	Spinal cord compression	Nervous System	606	628	0.964968	0.861634	1.08063	0.549644	1
36685153	Lesion of left ear	Auditory System	32	38	0.842105	0.509315	1.38424	0.550097	1
27918	Eosinophilic esophagitis	Digestive System	47	54	0.87037	0.575932	1.3112	0.550492	1
373203	Central opacity of cornea	Visual System	20	25	0.8	0.421351	1.50017	0.550985	1
4151087	Acute meniscal tear, medial	Musculoskeletal System	20	25	0.8	0.421351	1.50017	0.550985	1
43021859	Right carotid artery stenosis	Cardiovascular System	20	25	0.8	0.421351	1.50017	0.550985	1
4159136	Renal hematuria	Genitourinary System	65	73	0.890411	0.62746	1.26119	0.551256	1
4208664	Bacterial urinary infection	Genitourinary System	65	73	0.890411	0.62746	1.26119	0.551256	1
443622	Aneurysm of thoracic aorta	Cardiovascular System	166	178	0.932584	0.750236	1.15876	0.551969	1
4119146	Tear of lateral meniscus of knee	Musculoskeletal System	166	178	0.932584	0.750236	1.15876	0.553127	1
201613	Chronic nonalcoholic liver disease	Digestive System	167	179	0.932961	0.751027	1.15848	0.553127	1
443614	Chronic kidney disease stage 1	Genitourinary System	96	87	1.10345	0.816917	1.49223	0.554268	1
74138	Pathological fracture of vertebra	Musculoskeletal System	48	55	0.872727	0.579992	1.30925	0.554388	1
4130675	Neoplasm of adrenal gland	Endocrine System	48	55	0.872727	0.579992	1.30925	0.554388	1
4130023	Atrophy of thyroid - acquired	Endocrine System	121	111	1.09009	0.835533	1.42334	0.554602	1
4099646	Thyroid atrophy	Endocrine System	121	111	1.09009	0.835533	1.42334	0.554602	1
759884	Arthritis of joint of right shoulder region	Musculoskeletal System	138	149	0.926174	0.729357	1.17544	0.555002	1
4022201	Injury of musculoskeletal system	Musculoskeletal System	985	958	1.02818	0.93973	1.12499	0.555092	1
4137945	Fracture of scaphoid bone of wrist	Musculoskeletal System	33	39	0.846154	0.515716	1.3807	0.55569	1
4134454	Vascular headache	Cardiovascular System	1079	1051	1.02664	0.94216	1.11873	0.557976	1
4080762	Psychoactive substance dependence	Mental	123	113	1.0885	0.836263	1.4179	0.557976	1
4174977	Retinopathy due to diabetes mellitus	Visual System	49	56	0.875	0.583942	1.30733	0.558185	1
4321835	Agoraphobia	Mental	49	56	0.875	0.583942	1.30733	0.558185	1
197500	Primary malignant neoplasm of colon	Digestive System	89	98	0.908163	0.673839	1.2226	0.558536	1
442775	Degeneration of thoracic intervertebral disc	Musculoskeletal System	241	255	0.945098	0.789202	1.13152	0.559411	1
380661	Primary malignant neoplasm of cerebrum	Nervous System	21	26	0.807692	0.432093	1.49279	0.559584	1
4120318	Retinal round hole	Visual System	68	76	0.894737	0.63544	1.25768	0.559669	1
442256	Disorder of bursa of shoulder region	Musculoskeletal System	153	142	1.07746	0.851827	1.3636	0.560417	1
4063043	Pre-existing type 2 diabetes mellitus	Endocrine System	40	34	1.17647	0.726089	1.91614	0.56108	1
4340383	Alcoholic hepatitis	Digestive System	34	40	0.85	0.521884	1.37724	0.56108	1
4340942	Drug-induced hepatitis	Digestive System	34	40	0.85	0.521884	1.37724	0.56108	1
133729	Hyperparathyroidism	Endocrine System	300	285	1.05263	0.892093	1.24228	0.562035	1
81611	Diverticular disease of colon	Digestive System	101	92	1.09783	0.819426	1.47236	0.564715	1
199991	Disorder of transplanted kidney	Genitourinary System	70	78	0.897436	0.640498	1.25541	0.565023	1
4338843	Disorder of pleura	Respiratory System	147	158	0.93038	0.738117	1.17213	0.56564	1
4303258	Bacterial vaginosis	Genitourinary System	42	36	1.16667	0.729631	1.87416	0.56628	1
36687055	Bilateral arthropathy of knee joints	Musculoskeletal System	35	41	0.853659	0.527831	1.37386	0.56628	1
377298	Chronic otitis externa	Auditory System	41	35	1.17143	0.727876	1.89454	0.56628	1
4114604	Traumatic arthropathy-knee	Musculoskeletal System	226	213	1.06103	0.876002	1.28551	0.566828	1
374364	Disorder of middle ear	Auditory System	869	894	0.972036	0.884365	1.06836	0.567599	1
4140510	Disorder of lymphatic vessel	Lymphatic System	71	79	0.898734	0.642953	1.25429	0.567628	1
4113451	Multiple renal cysts	Genitourinary System	27	22	1.22727	0.673095	2.26101	0.567709	1
436209	Fracture of fibula	Musculoskeletal System	159	148	1.07432	0.853405	1.3531	0.568183	1
4151250	Malignant neoplasm of upper lobe, bronchus or lung	Respiratory System	95	104	0.913462	0.68428	1.2182	0.568694	1
4116082	Carcinoma of cervix stage 0	Genitourinary System	60	53	1.13208	0.769265	1.67016	0.56902	1
4318404	Lung consolidation	Respiratory System	1318	1288	1.02329	0.946931	1.10583	0.569979	1
4148260	Calculus of kidney and ureter	Genitourinary System	217	230	0.943478	0.780111	1.14075	0.57032	1
4162433	Traumatic arthropathy of upper extremity	Musculoskeletal System	440	458	0.960699	0.840956	1.09739	0.570512	1
192676	Cervical intraepithelial neoplasia grade 1	Genitourinary System	121	131	0.923664	0.715395	1.19176	0.57075	1
4105601	Purulent bronchitis	Respiratory System	42	36	1.16667	0.729631	1.87416	0.5713	1
257905	Mucopurulent chronic bronchitis	Respiratory System	42	36	1.16667	0.729631	1.87416	0.5713	1
4318985	Degeneration of retina	Visual System	219	232	0.943966	0.781192	1.14035	0.572034	1
45771095	Tendinopathy of peroneal tendon	Musculoskeletal System	122	132	0.924242	0.716593	1.19127	0.572271	1
4129880	Neoplasm of sigmoid colon	Digestive System	618	639	0.967136	0.864486	1.08192	0.572375	1
197921	Renal osteodystrophy	Musculoskeletal System	61	54	1.12963	0.770317	1.66053	0.57246	1
4208665	Bacterial genital infection	Genitourinary System	54	61	0.885246	0.602218	1.29817	0.57246	1
4295956	Mood disorder due to a general medical condition	Nervous System	73	81	0.901235	0.647724	1.25209	0.572702	1
4295956	Mood disorder due to a general medical condition	Mental	73	81	0.901235	0.647724	1.25209	0.572702	1
4147779	Osteoarthritis of multiple joints	Musculoskeletal System	73	81	0.901235	0.647724	1.25209	0.572702	1
253506	Pneumonitis	Respiratory System	1341	1311	1.02288	0.947199	1.10463	0.573344	1
4116594	Traumatic arthropathy-wrist	Musculoskeletal System	197	185	1.06486	0.866814	1.30862	0.573565	1
4151134	Cyst of pancreas	Digestive System	185	197	0.939086	0.764165	1.15365	0.573565	1
4151134	Cyst of pancreas	Endocrine System	185	197	0.939086	0.764165	1.15365	0.573565	1
436074	Panic disorder	Mental	523	504	1.0377	0.916442	1.17508	0.574336	1
381859	Infective otitis externa	Auditory System	153	164	0.932927	0.743532	1.17002	0.57435	1
4056717	Injury of muscle and tendon at hip and thigh level	Musculoskeletal System	153	164	0.932927	0.743532	1.17002	0.57435	1
321042	Cardiac arrest	Cardiovascular System	97	106	0.915094	0.687555	1.21678	0.574464	1
45757232	Dental caries on pit and fissure surface penetrating into dentin	Digestive System	82	74	1.10811	0.799352	1.53836	0.575174	1
4342777	Metabolic and genetic disorder affecting the liver	Digestive System	23	28	0.821429	0.451958	1.47881	0.575403	1
4023985	Skeletal dysplasia	Musculoskeletal System	54	61	0.885246	0.602218	1.29817	0.575819	1
26727	Hematemesis	Digestive System	166	155	1.07097	0.855188	1.3418	0.576745	1
321074	Pre-existing hypertension complicating pregnancy, childbirth and puerperium	Cardiovascular System	83	75	1.10667	0.800035	1.53299	0.577603	1
40491340	Closed fracture of tibia	Musculoskeletal System	108	99	1.09091	0.822783	1.44773	0.578185	1
4224741	Degenerative disorder of macula	Visual System	268	282	0.950355	0.80101	1.12733	0.579359	1
261600	Acute pulmonary edema	Respiratory System	127	137	0.927007	0.722377	1.18887	0.579639	1
4249320	Thickening of pleura	Respiratory System	76	84	0.904762	0.654552	1.24889	0.579991	1
141124	Congenital anomaly of cardiovascular system	Cardiovascular System	38	44	0.863636	0.544475	1.36417	0.58084	1
80504	Acquired genu valgum	Musculoskeletal System	38	44	0.863636	0.544475	1.36417	0.58084	1
4180778	Visual system complication of procedure	Visual System	44	38	1.15789	0.733047	1.83663	0.58084	1
4340391	Autoimmune liver disease	Digestive System	38	44	0.863636	0.544475	1.36417	0.58084	1
4084427	Acquired valgus deformity of joint of lower limb	Musculoskeletal System	38	44	0.863636	0.544475	1.36417	0.58084	1
4000610	Disorder of gastrointestinal tract	Digestive System	1778	1812	0.981236	0.918575	1.04816	0.581373	1
78227	Degenerative joint disease of hand	Musculoskeletal System	787	810	0.971605	0.879693	1.07308	0.581965	1
441155	Closed trimalleolar fracture	Musculoskeletal System	29	24	1.20833	0.679256	2.16841	0.582702	1
40482241	Chronic ulcerative pancolitis	Digestive System	86	78	1.10256	0.802043	1.51768	0.584648	1
4306923	Chronic idiopathic constipation	Digestive System	141	131	1.07634	0.84245	1.37595	0.585269	1
4117771	Aneurysm of head and neck artery	Cardiovascular System	39	45	0.866667	0.549659	1.36108	0.585379	1
4046448	Cerebrospinal fluid leak	Nervous System	39	45	0.866667	0.549659	1.36108	0.585379	1
4199590	Closed fracture of lower limb	Musculoskeletal System	293	279	1.05018	0.888318	1.24175	0.586091	1
4215650	Chronic cholangitis	Digestive System	79	87	0.908046	0.661017	1.2458	0.58692	1
46270817	Laceration of mouth	Digestive System	87	79	1.10127	0.802699	1.51282	0.58692	1
435783	Schizophrenia	Mental	213	201	1.0597	0.86981	1.29143	0.586957	1
437394	Closed fracture of lower end of forearm	Musculoskeletal System	211	199	1.0603	0.869446	1.29344	0.586957	1
43531046	Disorder of nerve root and/or plexus	Nervous System	426	443	0.961625	0.839884	1.10091	0.587293	1
315564	Aortic valve regurgitation	Cardiovascular System	326	341	0.956012	0.818818	1.11604	0.587762	1
4301699	Neuropathy	Nervous System	486	504	0.964286	0.849557	1.09443	0.588616	1
40481327	Acquired absence of all teeth	Digestive System	166	177	0.937853	0.754258	1.16568	0.589232	1
4151446	Lymphocytic-plasmacytic colitis	Digestive System	30	25	1.2	0.682213	2.12793	0.589639	1
437130	Closed fracture of femur, lower epiphysis	Musculoskeletal System	25	30	0.833333	0.469941	1.46582	0.589639	1
377270	Hereditary retinal dystrophy	Hereditary By System	46	40	1.15	0.73634	1.80285	0.589774	1
377270	Hereditary retinal dystrophy	Visual System	46	40	1.15	0.73634	1.80285	0.589774	1
31317	Dysphagia	Digestive System	1369	1340	1.02164	0.946826	1.10239	0.59019	1
4277921	Liver regeneration	Digestive System	300	286	1.04895	0.889103	1.23775	0.59125	1
760093	Disorder of bilateral external ears	Auditory System	81	89	0.910112	0.66514	1.24379	0.591354	1
4134597	Chronic disease of ear	Auditory System	66	59	1.11864	0.775376	1.61714	0.591505	1
762206	Adhesive capsulitis of right shoulder	Musculoskeletal System	136	146	0.931507	0.731997	1.18476	0.591998	1
201066	Obstruction of bile duct	Digestive System	116	107	1.08411	0.82641	1.42329	0.592152	1
4134605	Optic disc disorder	Nervous System	205	217	0.9447	0.776693	1.14873	0.592324	1
4134605	Optic disc disorder	Visual System	205	217	0.9447	0.776693	1.14873	0.592324	1
258369	Primary malignant neoplasm of lung	Respiratory System	139	149	0.932886	0.735	1.18344	0.593306	1
4041256	Disorder of epididymis	Genitourinary System	137	147	0.931973	0.733009	1.18432	0.593306	1
4266029	Airway trauma	Respiratory System	47	41	1.14634	0.737942	1.78719	0.594032	1
198197	Male infertility	Genitourinary System	47	41	1.14634	0.737942	1.78719	0.594032	1
436635	Primary malignant neoplasm of sigmoid colon	Digestive System	41	47	0.87234	0.559538	1.35512	0.594032	1
378165	Nystagmus	Visual System	60	67	0.895522	0.621386	1.28808	0.594439	1
436541	Closed fracture of ulna	Musculoskeletal System	67	60	1.11667	0.776349	1.60931	0.594439	1
764525	Disorder of bilateral eyes	Visual System	340	355	0.957746	0.82295	1.11448	0.595384	1
4303233	Gastric polyp	Digestive System	342	357	0.957983	0.823519	1.11426	0.595384	1
433187	Cyclitis	Visual System	109	118	0.923729	0.705368	1.20878	0.595434	1
4111566	Disorders of both mitral and tricuspid valves	Cardiovascular System	183	172	1.06395	0.859273	1.31787	0.595596	1
433000	Patellar tendonitis	Musculoskeletal System	83	91	0.912088	0.669124	1.24183	0.595648	1
40480110	Inflammation of ligament	Musculoskeletal System	83	91	0.912088	0.669124	1.24183	0.595648	1
4311246	Pre-existing hypertension in obstetric context	Cardiovascular System	92	84	1.09524	0.805887	1.49017	0.595648	1
44783376	Monoarthritis	Musculoskeletal System	31	26	1.19231	0.68509	2.09067	0.596242	1
4124693	Hypertrophic cardiomyopathy	Cardiovascular System	61	68	0.897059	0.62433	1.28649	0.597312	1
444243	Neurosis	Mental	297	311	0.954984	0.811826	1.12321	0.598041	1
4047650	Neoplasm of ovary	Genitourinary System	42	48	0.875	0.564249	1.35224	0.598161	1
4047650	Neoplasm of ovary	Endocrine System	42	48	0.875	0.564249	1.35224	0.598161	1
4018852	Acute genitourinary disorder	Genitourinary System	974	950	1.02526	0.936641	1.1223	0.600032	1
26378	Hyperpituitarism	Nervous System	62	69	0.898551	0.62721	1.28492	0.600124	1
26378	Hyperpituitarism	Endocrine System	62	69	0.898551	0.62721	1.28492	0.600124	1
4201745	Disorder of digestive system	Digestive System	2230	2266	0.984113	0.927812	1.04382	0.601279	1
313792	Paroxysmal tachycardia	Cardiovascular System	114	123	0.926829	0.711982	1.20568	0.601766	1
373995	Delirium	Nervous System	122	113	1.07965	0.828991	1.40708	0.601766	1
373995	Delirium	Mental	122	113	1.07965	0.828991	1.40708	0.601766	1
374888	Dementia associated with another disease	Nervous System	86	94	0.914894	0.674854	1.23897	0.601845	1
374888	Dementia associated with another disease	Mental	86	94	0.914894	0.674854	1.23897	0.601845	1
79061	Slow transit constipation	Digestive System	258	271	0.95203	0.799674	1.13319	0.601852	1
141004	Lesion of radial nerve	Nervous System	32	27	1.18519	0.687889	2.05627	0.602537	1
4302740	Fracture of sternum	Musculoskeletal System	32	27	1.18519	0.687889	2.05627	0.602537	1
37016179	Mild nonproliferative retinopathy due to type 1 diabetes mellitus	Visual System	27	32	0.84375	0.486317	1.45372	0.602537	1
195294	Thrombosed hemorrhoids	Digestive System	63	70	0.9	0.630028	1.28338	0.602878	1
195294	Thrombosed hemorrhoids	Cardiovascular System	63	70	0.9	0.630028	1.28338	0.602878	1
4177025	Fracture of patella	Musculoskeletal System	70	63	1.11111	0.779193	1.58723	0.602878	1
[truncated: 1,270 more rows]

## Sheet: Supplemental Table 4
Supplemental Table 4. Event dates and reference dates for political ASDEs and Thanksgiving.
Event_Date	Reference_Date	Block_Length_(Days)	Event_Category
2021-01-07	2022-01-06	10	Political_Events
2020-11-04	2021-11-03	10	Political_Events
2020-10-23	2021-10-22	10	Political_Events
2020-09-30	2021-09-29	10	Political_Events
2019-12-20	2020-12-18	10	Political_Events
2016-11-09	2017-11-08	10	Political_Events
2016-10-20	2017-10-19	10	Political_Events
2016-09-27	2017-09-26	10	Political_Events
2016-07-29	2017-07-28	10	Political_Events
2021-11-25	2021-11-11	10	Thanksgiving
2020-11-27	2020-11-13	10	Thanksgiving
2019-11-29	2019-11-15	10	Thanksgiving
2018-11-23	2018-11-09	10	Thanksgiving
2017-11-24	2017-11-10	10	Thanksgiving
2016-11-25	2016-11-11	10	Thanksgiving

## Sheet: Supplemental Table 5
Supplemental Table 5. Participant characteristics in the Fitbit, Balanced EHR, and Total EHR cohorts. Participants from the Total EHR cohort were matched up to 5 to 1 with Fitbit participants along age, sex, race, time zone, and education to select the Balanced EHR cohort. Data are mean ± standard deviation or n (%).
Category		Fitbit	Balanced EHR	Total EHR
N		14681	72769	287012
Age (years)		47.12±15.73	47.25±15.76	48.97±16.96
Sex
	Female	10,056 (68.50)	49,852 (68.51)	172,401 (60.07)
	Male	4,213 (28.70)	21,010 (28.87)	108,739 (37.89)
	Other/Unknown	412 (2.81)	1,907 (2.62)	5,872 (2.05)
Race
	Asian	460 (3.13)	2,274 (3.12)	8,294 (2.89)
	Black or African American	731 (4.98)	3,650 (5.02)	58,264 (20.30)
	Other/Uknown	1,554 (10.59)	7,630 (10.49)	65,776 (22.92)
	White	11,936 (81.30)	59,215 (81.37)	154,678 (53.89)
Time Zone
	Eastern (UTC-05:00)	6,681 (45.51)	33,367 (45.85)	128,590 (44.80)
	Central (UTC-06:00)	4,817 (32.81)	23,685 (32.55)	78,017 (27.18)
	Mountain (UTC-07:00)	956 (6.51)	4,779 (6.57)	44,020 (15.34)
	Pacific (UTC-08:00)	2,193 (14.94)	10,883 (14.96)	36,144 (12.59)
	Other/Unknown	34 (0.23)	55 (0.08)	241 (0.08)
College Degree
	Yes	10,269 (69.95)	50,882 (69.92)	120,246 (41.90)
	No	3,978 (27.10)	19,858 (27.29)	157,583 (54.90)
	Other/Unknown	434 (2.96)	2,029 (2.79)	9,183 (3.20)

## Sheet: Supplemental Table 6
Supplemental Table 6. Sleep and circadian common variants.
RSID	Chromosome	Position	Variant	Minor_Allele_Frequency	Group
rs10019234	4	137606754	G	0.842002	Sleep Duration
rs10022270	4	137301717	A	0.619183	Sleep Duration
rs10028410	4	151685421	T	0.424431	Sleep Duration
rs10028410	4	151685421	C	0.575569	Sleep Duration
rs10056284	5	31774024	C	0.992833	Sleep Duration
rs10065369	5	114242610	T	0.802041	Sleep Duration
rs10070616	5	153174146	C	0.671347	Circadian Rhythm
rs10070616	5	153174146	T	0.328653	Circadian Rhythm
rs10079421	5	89919844	C	0.543174	Sleep Duration
rs10079421	5	89919844	T	0.456826	Sleep Duration
rs10102352	8	9348559	A	0.415889	Sleep Duration
rs10102352	8	9348559	G	0.584099	Sleep Duration
rs10106652	8	20070649	G	0.718688	Sleep Duration
rs1011685	8	19973258	C	0.91395	Sleep Duration
rs10138240	14	62886761	G	0.595403	Sleep Duration
rs10138240	14	62886761	C	0.404583	Sleep Duration
rs10157197	1	150278225	A	0.405523	Circadian Rhythm
rs10157197	1	150278225	G	0.594477	Circadian Rhythm
rs10166647	2	21237304	C	0.399484	Sleep Duration
rs10166647	2	21237304	T	0.600516	Sleep Duration
rs10173260	2	209513121	C	0.545248	Sleep Duration
rs10173260	2	209513121	T	0.454752	Sleep Duration
rs10178381	2	20892346	A	0.900431	Sleep Duration
rs10194961	2	105687806	A	0.686901	Circadian Rhythm
rs1021435	8	19719756	A	0.418925	Sleep Duration
rs1021435	8	19719756	G	0.581075	Sleep Duration
rs102274	11	61790354	T	0.684697	Sleep Duration
rs10228350	7	114420608	A	0.699569	Sleep Duration
rs10236696	7	78052062	A	0.728689	Sleep Duration
rs10244093	7	78371701	C	0.825469	Sleep Duration
rs10262103	7	114451789	A	0.618277	Sleep Duration
rs10262103	7	114451789	C	0.381723	Sleep Duration
rs10266287	7	104965556	C	0.687026	Sleep Duration
rs10267417	7	19804174	C	0.853091	Sleep Duration
rs10268294	7	1833770	A	0.797201	Sleep Duration
rs10268637	7	114434202	T	0.497635	Sleep Duration
rs10268637	7	114434202	C	0.502365	Sleep Duration
rs103294	19	54293995	C	0.812671	Sleep Duration
rs10409958	19	46450125	A	0.977717	Sleep Duration
rs10421649	19	9831586	T	0.467775	Sleep Duration
rs10421649	19	9831586	A	0.532225	Sleep Duration
rs10483350	14	29346949	A	0.810584	Sleep Duration
rs10488193	7	12234594	A	0.91956	Sleep Duration
rs10491242	5	82445416	A	0.916758	Sleep Duration
rs10493596	1	77260556	C	0.769366	Circadian Rhythm
rs10505258	8	115590628	T	0.325074	Sleep Duration
rs10505258	8	115590628	C	0.674926	Sleep Duration
rs1057703	11	122959543	T	0.821425	Sleep Duration
rs1058029	20	7981068	A	0.582277	Sleep Duration
rs1058029	20	7981068	G	0.417723	Sleep Duration
rs10744183	12	124861097	A	0.675639	Sleep Duration
rs10744213	12	125533659	A	0.576067	Sleep Duration
rs10744213	12	125533659	G	0.423933	Sleep Duration
rs10747215	18	77518492	C	0.970865	Sleep Duration
rs1075265	2	54127790	G	0.565616	Circadian Rhythm
rs1075265	2	54127790	C	0.43436	Circadian Rhythm
rs10755687	6	35311019	C	0.687554	Sleep Duration
rs10761673	10	62855691	T	0.46727	Sleep Duration
rs10761673	10	62855691	G	0.532726	Sleep Duration
rs10761674	10	62858580	T	0.471739	Sleep Duration
rs10761674	10	62858580	C	0.528259	Sleep Duration
rs10773112	12	124853983	T	0.621718	Sleep Duration
rs10788873	1	150278123	A	0.586957	Circadian Rhythm
rs10788873	1	150278123	T	0.413043	Circadian Rhythm
rs10789347	1	72900729	T	0.877244	Sleep Duration
rs10814514	9	37175768	T	0.784797	Sleep Duration
rs10821168	9	93596019	C	0.687928	Sleep Duration
rs10823607	10	70741007	C	0.803714	Sleep Duration
rs10823730	10	71387550	T	0.558499	Sleep Duration
rs10823730	10	71387550	C	0.441501	Sleep Duration
rs10825741	10	56072391	T	0.842531	Sleep Duration
rs10835395	11	28719589	A	0.642366	Sleep Duration
rs10835395	11	28719589	C	0.357613	Sleep Duration
rs10888177	8	20098302	A	0.418034	Sleep Duration
rs10888177	8	20098302	G	0.581966	Sleep Duration
rs10888576	1	150228460	G	0.720844	Circadian Rhythm
rs10888576	1	150228460	C	0.279152	Circadian Rhythm
rs10896109	11	66312552	G	0.590614	Circadian Rhythm
rs10899257	11	76704165	G	0.882895	Sleep Duration
rs10902444	12	131751314	C	0.938508	Sleep Duration
rs10926019	1	239932503	T	0.804675	Sleep Duration
rs10937060	3	181539408	C	0.723403	Sleep Duration
rs10947987	6	41786632	T	0.400615	Sleep Duration
rs10947987	6	41786632	C	0.599367	Sleep Duration
rs10953765	7	114651380	G	0.546808	Sleep Duration
rs10953765	7	114651380	A	0.453192	Sleep Duration
rs10973207	9	37100528	G	0.866079	Sleep Duration
rs10983391	9	116878592	C	0.346407	Sleep Duration
rs10983391	9	116878592	A	0.653593	Sleep Duration
rs10987006	9	125889260	G	0.54025	Sleep Duration
rs10987006	9	125889260	C	0.45975	Sleep Duration
rs10992865	9	93689442	A	0.723237	Sleep Duration
rs11014034	10	24335130	G	0.906883	Sleep Duration
rs11051119	12	30864547	T	0.905115	Sleep Duration
rs11065384	12	120985482	T	0.281563	Sleep Duration
rs11065384	12	120985482	C	0.718433	Sleep Duration
rs11071371	15	58284027	C	0.878623	Sleep Duration
rs11076146	16	56227517	T	0.547673	Sleep Duration
rs11076146	16	56227517	G	0.452327	Sleep Duration
rs11076176	16	56973534	T	0.745396	Sleep Duration
rs1111341	2	216387690	C	0.513322	Sleep Duration
rs1111341	2	216387690	T	0.486678	Sleep Duration
rs11121022	1	7776599	C	0.345198	Circadian Rhythm
rs11121022	1	7776599	A	0.654797	Circadian Rhythm
rs11122454	1	230168305	C	0.520004	Sleep Duration
rs11122454	1	230168305	T	0.479996	Sleep Duration
rs11128505	3	76162530	C	0.413876	Sleep Duration
rs11128505	3	76162530	A	0.586124	Sleep Duration
rs11130227	3	49955886	A	0.535178	Sleep Duration
rs11130227	3	49955886	G	0.464806	Sleep Duration
rs11137148	9	137602760	C	0.854059	Sleep Duration
rs11139851	9	82878125	C	0.71936	Circadian Rhythm
rs11144594	9	75723804	C	0.892514	Sleep Duration
rs1115189	13	100114857	T	0.412052	Sleep Duration
rs1115189	13	100114857	C	0.587948	Sleep Duration
rs11152363	18	55389957	G	0.831821	Sleep Duration
rs1115784	8	18397900	A	0.670435	Sleep Duration
rs111595851	7	2060289	CCCG	0.991449	Sleep Duration
rs11162296	1	77234511	G	0.860958	Circadian Rhythm
rs11165922	1	97871267	G	0.488379	Sleep Duration
rs11165922	1	97871267	T	0.511621	Sleep Duration
rs111706465	2	238543741	A	0.915017	Circadian Rhythm
rs111767129	3	164448490	C	0.982479	Sleep Duration
rs111837003	7	73493129	C	0.871453	Sleep Duration
rs111838462	6	33489784	G	0.877871	Sleep Duration
rs11190970	10	101368575	G	0.825464	Sleep Duration
rs11193805	10	107938300	T	0.758583	Sleep Duration
rs11206517	1	55060755	T	0.924548	Sleep Duration
rs11207992	1	62576129	T	0.658991	Sleep Duration
rs11208950	1	66700328	A	0.571631	Sleep Duration
rs11208950	1	66700328	G	0.428369	Sleep Duration
rs112224869	10	4049588	C	0.968645	Sleep Duration
rs112230981	3	55845241	A	0.972661	Sleep Duration
rs112265058	14	76212844	A	0.996074	Sleep Duration
rs112327620	17	45592125	AATAG	0.976969	Sleep Duration
rs11242483	5	102988062	C	0.687378	Sleep Duration
rs112434994	16	67920495	G	0.853131	Sleep Duration
rs11249965	8	9883353	G	0.556122	Sleep Duration
rs11249965	8	9883353	C	0.44387	Sleep Duration
rs11250098	8	10961097	A	0.470276	Circadian Rhythm
rs11250098	8	10961097	G	0.529724	Circadian Rhythm
rs112875651	8	125494452	A	0.318243	Sleep Duration
rs112875651	8	125494452	G	0.681757	Sleep Duration
rs113021516	3	136155452	G	0.644588	Sleep Duration
rs113113059	6	43192637	T	0.66213	Sleep Duration
rs113179280	20	11596657	G	0.945603	Sleep Duration
rs113322698	5	138433887	G	0.724312	Sleep Duration
rs1138429	16	56909009	A	0.906242	Sleep Duration
rs113851554	2	66523432	G	0.961896	Circadian Rhythm & Sleep Duration
rs113857599	5	2447040	G	0.993726	Sleep Duration
rs113964240	2	197591586	A	0.364843	Circadian Rhythm
rs113964240	2	197591586	C	0.635151	Circadian Rhythm
rs11412305	18	55422101	A	0.998948	Sleep Duration
rs114375198	18	10705822	G	0.995711	Sleep Duration
rs114412895	1	5471071	G	0.986918	Sleep Duration
rs114434109	12	121107219	T	0.994983	Sleep Duration
rs1144566	1	182600491	C	0.978222	Circadian Rhythm
rs1147813	9	25859711	C	0.333678	Circadian Rhythm
rs1147813	9	25859711	T	0.666322	Circadian Rhythm
rs114821903	19	11079261	T	0.872335	Sleep Duration
rs114862190	14	81208587	G	0.982028	Sleep Duration
rs114893049	3	139351574	C	0.990937	Sleep Duration
rs114926146	3	164389306	CG	0.966664	Sleep Duration
rs115208533	5	31777113	G	0.988881	Sleep Duration
rs115291000	2	148652070	G	0.972784	Circadian Rhythm
rs11538104	5	134391361	T	0.991702	Circadian Rhythm
rs115419280	3	171131724	A	0.974752	Sleep Duration
rs11545787	17	17494964	G	0.793967	Circadian Rhythm
rs115471964	16	872785	C	0.995715	Sleep Duration
rs115578460	1	98597446	C	0.976295	Sleep Duration
rs115595252	7	110374465	T	0.974225	Circadian Rhythm
rs115613561	18	54501192	C	0.995576	Sleep Duration
rs11567976	5	138318529	T	0.456461	Sleep Duration
rs11567976	5	138318529	C	0.543539	Sleep Duration
rs115778384	13	75844336	A	0.996226	Sleep Duration
rs11602180	11	48140901	C	0.830394	Sleep Duration
rs11609896	12	109600649	A	0.500479	Sleep Duration
rs11609896	12	109600649	G	0.499492	Sleep Duration
rs11614986	12	109570134	A	0.825156	Sleep Duration
rs116188259	3	141126822	G	0.993728	Sleep Duration
rs116197893	3	123590888	C	0.91568	Sleep Duration
rs11621908	14	78029418	C	0.894902	Sleep Duration
rs116219610	2	58622593	C	0.863048	Sleep Duration
rs11622927	14	78029689	C	0.932601	Sleep Duration
rs116259882	6	6061115	A	0.994115	Sleep Duration
rs11628664	14	65148933	CGTA	0.707425	Sleep Duration
rs116310239	21	16548431	A	0.993793	Sleep Duration
rs11640439	16	57269282	G	0.907105	Sleep Duration
rs11640954	16	56874972	G	0.808173	Sleep Duration
rs11643715	16	23898217	C	0.753613	Sleep Duration
rs11643715	16	23898217	G	0.246385	Sleep Duration
rs11648003	16	72018449	A	0.814074	Sleep Duration
rs11648341	16	20538455	A	0.803219	Sleep Duration
rs116497297	3	141124442	G	0.988624	Sleep Duration
rs11650677	17	11328196	G	0.734363	Sleep Duration
rs11650677	17	11328196	A	0.265637	Sleep Duration
rs11654671	17	4829172	A	0.711656	Sleep Duration
rs11664536	18	5578983	T	0.893237	Sleep Duration
rs11668327	19	44895376	G	0.874407	Sleep Duration
rs11672103	19	9832134	T	0.474024	Sleep Duration
rs11672103	19	9832134	C	0.525976	Sleep Duration
rs116731365	17	44540307	C	0.994496	Sleep Duration
rs1167514	16	57011708	A	0.696024	Sleep Duration
rs116779025	4	159668127	C	0.994761	Sleep Duration
rs1168132	1	62667797	A	0.581905	Sleep Duration
rs11682175	2	57760458	T	0.604593	Sleep Duration
rs11682175	2	57760458	C	0.395407	Sleep Duration
rs11683355	2	144406976	C	0.796687	Sleep Duration
rs11684176	2	198090050	C	0.609224	Circadian Rhythm
rs11684176	2	198090050	T	0.390774	Circadian Rhythm
rs11686221	2	106646784	C	0.990853	Circadian Rhythm
rs1168696	3	54855753	C	0.775552	Sleep Duration
rs11689042	2	24834185	G	0.803894	Sleep Duration
rs116917011	9	75725682	A	0.963683	Sleep Duration
rs11693221	2	66572854	C	0.970343	Sleep Duration
rs11708779	3	55900911	G	0.728636	Circadian Rhythm
rs11708779	3	55900911	A	0.271364	Circadian Rhythm
rs11709706	3	77194454	T	0.786114	Circadian Rhythm
rs11713598	3	31600545	T	0.582946	Sleep Duration
rs11715894	3	53006443	A	0.358346	Circadian Rhythm
rs11715894	3	53006443	T	0.641654	Circadian Rhythm
rs11718454	3	1922955	C	0.971053	Sleep Duration
rs117204535	10	104477267	C	0.962502	Sleep Duration
rs11739656	5	174767801	C	0.885888	Sleep Duration
rs11741688	5	178968849	G	0.432979	Sleep Duration
rs11741688	5	178968849	C	0.567013	Sleep Duration
rs11749990	5	168060236	AAAAAAAG	0.920028	Sleep Duration
rs117530689	7	102390488	C	0.972121	Circadian Rhythm
rs117535166	18	70402035	C	0.957667	Sleep Duration
rs11762784	7	130739885	G	0.610109	Sleep Duration
rs11762784	7	130739885	A	0.389891	Sleep Duration
rs11763750	7	2040479	G	0.838941	Sleep Duration
rs11770148	7	1859811	A	0.701188	Sleep Duration
rs117704951	7	92247171	A	0.991185	Circadian Rhythm
rs11774568	8	11978809	C	0.713285	Sleep Duration
rs11774568	8	11978809	A	0.286715	Sleep Duration
rs117831057	19	10597177	A	0.957433	Sleep Duration
rs117844066	16	71967622	G	0.850815	Sleep Duration
rs118039278	6	160564494	G	0.955592	Sleep Duration
rs11820504	11	116658725	T	0.678281	Sleep Duration
rs1182841	3	104033246	G	0.773981	Sleep Duration
rs11844279	14	101622945	A	0.982384	Sleep Duration
rs1185359	5	4814931	T	0.72986	Sleep Duration
rs11870935	17	47655239	G	0.485644	Sleep Duration
rs11870935	17	47655239	A	0.514354	Sleep Duration
rs1187415	12	124006982	C	0.608167	Sleep Duration
rs1187415	12	124006982	G	0.391831	Sleep Duration
rs11881756	19	44717621	T	0.903935	Sleep Duration
rs11883686	2	156192705	A	0.685046	Sleep Duration
rs11883686	2	156192705	T	0.314952	Sleep Duration
rs11885663	2	166087494	C	0.772375	Sleep Duration
rs11887534	2	43839108	G	0.929758	Sleep Duration
rs11892043	2	24767213	A	0.754494	Sleep Duration
rs11895698	2	238429854	C	0.857258	Circadian Rhythm
rs11928693	3	123556332	G	0.697775	Sleep Duration
rs11987678	8	80316591	T	0.873336	Sleep Duration
rs12043260	1	39144112	T	0.712308	Sleep Duration
rs12062482	1	5689184	GC	0.991754	Sleep Duration
rs12069385	1	35314387	C	0.930506	Sleep Duration
rs12130871	1	161056700	A	0.721868	Sleep Duration
rs12135996	1	161063814	G	0.760826	Sleep Duration
rs12140153	1	62114219	G	0.94339	Circadian Rhythm & Sleep Duration
rs12165098	18	39100535	G	0.897973	Sleep Duration
rs12194155	6	18557146	G	0.924248	Circadian Rhythm
rs12199516	6	86016503	G	0.73853	Sleep Duration
rs12215241	6	27055302	G	0.85543	Sleep Duration
rs12246842	10	21541651	A	0.366828	Sleep Duration
rs12246842	10	21541651	G	0.633172	Sleep Duration
rs12256551	10	21510797	A	0.458752	Sleep Duration
rs1229761	7	114583668	A	0.725324	Sleep Duration
rs1229762	7	114578527	T	0.725249	Sleep Duration
rs12310956	12	33817747	A	0.696307	Circadian Rhythm
rs12310956	12	33817747	G	0.303593	Circadian Rhythm
rs12336359	9	4129657	G	0.638594	Sleep Duration
rs12336359	9	4129657	C	0.361406	Sleep Duration
rs12401997	1	156178005	C	0.722711	Sleep Duration
rs1243197	10	21681148	C	0.527454	Sleep Duration
rs1243197	10	21681148	T	0.472546	Sleep Duration
rs12441664	15	97171304	AC	0.785243	Sleep Duration
rs12444708	16	56950570	C	0.881579	Sleep Duration
rs12448528	16	56951643	G	0.810212	Sleep Duration
rs12452225	17	34939412	A	0.931212	Sleep Duration
rs12462756	19	49595166	G	0.737883	Sleep Duration
rs12463754	2	166086153	C	0.70249	Sleep Duration
rs12470989	2	200091100	A	0.792826	Sleep Duration
rs12487658	3	71479792	T	0.702515	Circadian Rhythm
rs12518468	5	7249583	T	0.726381	Sleep Duration
rs12547604	8	5002969	G	0.811976	Circadian Rhythm
rs12567114	1	98062395	G	0.773913	Sleep Duration
rs12583965	13	78234678	A	0.887277	Sleep Duration
rs12591373	15	23971461	G	0.849724	Sleep Duration
rs12593988	15	80413485	G	0.810508	Sleep Duration
rs12598569	16	12128440	T	0.553993	Sleep Duration
rs12598569	16	12128440	C	0.446007	Sleep Duration
rs1260326	2	27508073	T	0.341053	Sleep Duration
rs1260326	2	27508073	C	0.658947	Sleep Duration
rs12606068	18	67524254	T	0.852294	Sleep Duration
rs12606995	18	55454345	G	0.745537	Sleep Duration
rs12607679	18	55392517	T	0.771531	Sleep Duration
rs12611523	2	138437758	A	0.536865	Sleep Duration
rs12611523	2	138437758	G	0.463135	Sleep Duration
rs12628080	22	46775446	G	0.945918	Sleep Duration
rs1263056	11	116705699	G	0.592737	Sleep Duration
rs1263056	11	116705699	A	0.407263	Sleep Duration
rs12635074	3	55948388	T	0.735817	Circadian Rhythm
rs12635074	3	55948388	G	0.264181	Circadian Rhythm
rs12661667	6	41824807	C	0.800905	Sleep Duration
rs1266469	14	52360896	A	0.606815	Sleep Duration
rs1266469	14	52360896	G	0.393185	Sleep Duration
rs12695617	3	134708903	A	0.514345	Sleep Duration
rs12699476	7	1928609	C	0.702455	Sleep Duration
rs12705972	7	114672596	T	0.633096	Sleep Duration
rs12705972	7	114672596	A	0.366904	Sleep Duration
rs12705982	7	114696059	CCTCTTTTCTCAAATGTGCTGGGGGAAAAAATATCACAAGAAGTCT	0.663762	Sleep Duration
rs12705982	7	114696059	TCTCTTTTCTCAAATGTGCTGGGGGAAAAAATATCACAAGAAGTCT	0.336236	Sleep Duration
rs12720922	16	56966973	G	0.777116	Sleep Duration
rs12736689	1	182580594	T	0.958534	Circadian Rhythm
rs12740374	1	109274968	G	0.782624	Sleep Duration
rs1275539	2	27163931	C	0.519704	Sleep Duration
rs1275539	2	27163931	T	0.480296	Sleep Duration
rs12791153	11	80974138	A	0.93672	Sleep Duration
rs12805304	11	13323098	T	0.757503	Circadian Rhythm
rs12822662	12	38469868	G	0.795607	Circadian Rhythm
rs12903590	15	58285578	A	0.854421	Sleep Duration
rs12927162	16	52651004	A	0.80783	Circadian Rhythm
rs12963463	18	55431862	TG	0.608249	Sleep Duration
rs12963463	18	55431862	CG	0.391445	Sleep Duration
rs12965067	18	49702573	T	0.308977	Sleep Duration
rs12965067	18	49702573	C	0.690997	Sleep Duration
rs12965577	18	34095716	A	0.695736	Circadian Rhythm
rs12965577	18	34095716	G	0.304264	Circadian Rhythm
rs12976739	19	8396779	A	0.429934	Sleep Duration
rs12976739	19	8396779	G	0.570066	Sleep Duration
rs12988758	2	191362504	T	0.773966	Sleep Duration
rs13002630	2	47252427	T	0.700638	Sleep Duration
rs1304136	5	9970125	C	0.485701	Sleep Duration
rs1304136	5	9970125	T	0.514299	Sleep Duration
rs13084543	3	186920230	G	0.655089	Sleep Duration
rs13084543	3	186920230	C	0.344911	Sleep Duration
rs13088093	3	136119756	T	0.673976	Sleep Duration
rs13105581	4	102307673	C	0.906355	Sleep Duration
rs13107325	4	102267552	C	0.944937	Sleep Duration
rs13109404	4	101975434	T	0.950582	Sleep Duration
rs13114738	4	102363708	C	0.940028	Sleep Duration
rs13141053	4	87291393	G	0.640458	Sleep Duration
rs13141053	4	87291393	A	0.359542	Sleep Duration
rs1318175	15	58293930	C	0.860394	Sleep Duration
rs13225495	7	114383712	G	0.478334	Sleep Duration
rs13225495	7	114383712	A	0.521666	Sleep Duration
rs13226650	7	73602675	A	0.820344	Sleep Duration
rs13234407	7	130753455	G	0.589842	Sleep Duration
rs13234407	7	130753455	A	0.410158	Sleep Duration
rs13239886	7	19404111	G	0.985767	Sleep Duration
rs13240994	7	73602532	TAGTC	0.846648	Sleep Duration
rs13253288	8	58426297	G	0.297546	Sleep Duration
rs13253288	8	58426297	C	0.702454	Sleep Duration
rs13263508	8	20084670	G	0.42742	Sleep Duration
rs13263508	8	20084670	T	0.57258	Sleep Duration
rs13274191	8	18523099	A	0.57962	Sleep Duration
rs13282541	8	41866032	C	0.79934	Sleep Duration
rs13284938	9	1076640	C	0.881192	Sleep Duration
rs13329140	15	47758380	G	0.796711	Sleep Duration
rs13391980	2	164648331	G	0.873934	Sleep Duration
rs13413639	2	135646179	C	0.510344	Sleep Duration
rs13413639	2	135646179	A	0.489642	Sleep Duration
rs13418402	2	58469861	A	0.822419	Sleep Duration
rs1342711	1	147747703	A	0.834608	Sleep Duration
rs1348206	4	76246089	G	0.831349	Sleep Duration
rs1367117	2	21041028	G	0.749844	Sleep Duration
rs13702	8	19966981	T	0.655516	Sleep Duration
rs1374117	11	116838722	C	0.843461	Sleep Duration
rs1380703	2	57714152	A	0.680446	Sleep Duration
rs138381486	22	23862251	G	0.970238	Sleep Duration
rs138483078	1	55023567	G	0.879304	Sleep Duration
rs138570705	15	43974532	G	0.977991	Sleep Duration
rs138749834	7	139998114	G	0.994851	Sleep Duration
rs138784739	1	6810798	C	0.986986	Sleep Duration
rs1392817	1	66073773	A	0.491462	Sleep Duration
rs1392817	1	66073773	G	0.508538	Sleep Duration
rs139668887	13	34500498	A	0.994534	Sleep Duration
rs139919599	2	20949664	A	0.916811	Sleep Duration
rs140681607	3	27606755	G	0.996646	Sleep Duration
rs1409925	9	28778925	T	0.756053	Sleep Duration
rs141175086	1	845017	C	0.988832	Circadian Rhythm
rs1412139	1	79305091	G	0.477116	Sleep Duration
rs1412139	1	79305091	A	0.52277	Sleep Duration
rs141428740	2	27512166	G	0.95143	Sleep Duration
rs142180737	6	28376954	T	0.995574	Sleep Duration
rs142398474	11	18647581	C	0.988092	Circadian Rhythm
rs142704867	5	152321016	T	0.971063	Circadian Rhythm
rs143066704	2	201789986	G	0.972219	Sleep Duration
rs1436345	3	104888233	G	0.677369	Sleep Duration
rs143750764	4	106012900	C	0.95815	Sleep Duration
rs1441770	8	19899808	G	0.57956	Sleep Duration
rs1441778	8	19869536	T	0.816944	Sleep Duration
rs144293334	4	137785192	G	0.993372	Sleep Duration
rs144625846	10	102318287	A	0.909763	Sleep Duration
rs144738673	5	26469994	A	0.997445	Sleep Duration
rs1447523	2	30068590	T	0.451485	Sleep Duration
rs1447523	2	30068590	A	0.548515	Sleep Duration
rs145034453	1	5668879	T	0.977964	Sleep Duration
rs146580409	6	150924601	C	0.962974	Sleep Duration
rs1466848	3	113217399	T	0.913376	Sleep Duration
rs146977851	10	54811194	C	0.974995	Sleep Duration
rs147356700	13	75876972	C	0.999101	Sleep Duration
rs147577476	15	60140722	A	0.978197	Sleep Duration
rs147581763	2	45631009	C	0.99101	Sleep Duration
rs147586517	14	76228624	C	0.995802	Sleep Duration
rs147832613	7	21990216	A	0.995466	Sleep Duration
rs1478898	8	11537570	A	0.412534	Circadian Rhythm
rs1478898	8	11537570	G	0.587466	Circadian Rhythm
rs147964682	1	204927676	C	0.991562	Circadian Rhythm
rs1481757	8	32110442	C	0.730894	Circadian Rhythm
rs148426027	22	43735438	C	0.989587	Sleep Duration
rs148750727	4	187101798	T	0.996245	Circadian Rhythm
rs148751720	20	33422212	G	0.984354	Sleep Duration
rs148753499	16	67973672	AAAATAAATAAATAAAAT	0.889355	Sleep Duration
rs148815760	6	54846909	G	0.980661	Sleep Duration
rs148926968	13	75904939	A	0.996986	Sleep Duration
rs149473221	12	116935892	A	0.990917	Sleep Duration
rs150295845	13	75754522	C	0.995606	Sleep Duration
rs150715993	3	141091213	G	0.994826	Sleep Duration
rs150856817	2	21016994	TA	0.797879	Sleep Duration
rs151014368	5	177324058	G	0.841614	Sleep Duration
rs151079563	3	53160305	T	0.999148	Circadian Rhythm
rs151172959	8	1689996	C	0.994313	Sleep Duration
rs151205450	21	17852181	C	0.99674	Sleep Duration
rs1517572	11	28808335	C	0.461191	Sleep Duration
rs1517572	11	28808335	A	0.538809	Sleep Duration
rs15285	8	19967156	C	0.656648	Sleep Duration
rs1532085	15	58391167	A	0.414803	Sleep Duration
rs1532085	15	58391167	G	0.585197	Sleep Duration
rs1553132	11	88564572	A	0.740649	Sleep Duration
rs1564348	6	160157828	T	0.844344	Sleep Duration
rs157582	19	44892962	C	0.719702	Sleep Duration
rs1582156	1	195523215	A	0.806977	Sleep Duration
rs1582888	5	143604152	A	0.740685	Sleep Duration
rs1595824	2	198009282	T	0.425304	Circadian Rhythm
rs1595824	2	198009282	C	0.553869	Circadian Rhythm
rs1606045	2	13648283	C	0.836088	Sleep Duration
rs1607227	11	28787070	G	0.75443	Sleep Duration
rs1623427	18	55379088	G	0.654899	Sleep Duration
rs1633063	6	29758269	C	0.783787	Sleep Duration
rs1659684	2	27161842	C	0.762026	Sleep Duration
rs1668331	7	114232880	G	0.575156	Sleep Duration
rs1668331	7	114232880	T	0.424815	Sleep Duration
rs1672811	16	15407242	C	0.675822	Sleep Duration
rs16834426	3	123564462	G	0.697937	Sleep Duration
rs16854	13	110103485	C	0.832876	Sleep Duration
rs16893522	6	81794075	G	0.878939	Sleep Duration
rs16896485	5	67253611	C	0.863276	Sleep Duration
rs17005118	4	81367410	G	0.729935	Sleep Duration
rs17057892	13	60218524	T	0.901425	Sleep Duration
rs17098961	11	102609659	C	0.988278	Sleep Duration
rs17111503	1	55037775	A	0.753924	Sleep Duration
rs1711161	3	136361695	T	0.737221	Sleep Duration
rs17111697	1	55165977	G	0.892164	Sleep Duration
rs17137124	7	114570759	T	0.500463	Sleep Duration
rs17137124	7	114570759	C	0.499537	Sleep Duration
rs17162401	7	10014745	C	0.936669	Sleep Duration
rs171695	5	103296339	T	0.387041	Sleep Duration
rs171695	5	103296339	C	0.612931	Sleep Duration
rs17190618	2	58655630	A	0.889364	Sleep Duration
rs17285646	4	91636345	T	0.557445	Sleep Duration
rs17285646	4	91636345	A	0.442555	Sleep Duration
rs17311976	8	130625091	T	0.861088	Circadian Rhythm
rs1733410	12	37738370	G	0.55725	Circadian Rhythm
rs1733410	12	37738370	A	0.442748	Circadian Rhythm
rs17337790	7	133045172	T	0.761805	Sleep Duration
rs17353355	8	5433755	CA	0.930862	Sleep Duration
rs17388803	15	47735007	A	0.907057	Sleep Duration
rs17401208	5	143497144	A	0.959615	Sleep Duration
rs17427571	4	81333754	A	0.694236	Sleep Duration
rs17427571	4	81333754	G	0.305764	Sleep Duration
rs174537	11	61785208	G	0.686282	Sleep Duration
rs174545	11	61801834	C	0.686996	Sleep Duration
rs174551	11	61806212	T	0.687295	Sleep Duration
rs174560	11	61814292	T	0.673281	Sleep Duration
rs17601612	11	113447023	G	0.704701	Sleep Duration
rs17601612	11	113447023	C	0.295297	Sleep Duration
rs17635531	3	143247876	G	0.950801	Sleep Duration
rs17688916	17	45701314	T	0.851213	Sleep Duration
rs17709034	2	28201605	C	0.910442	Sleep Duration
rs17732997	3	70421683	G	0.409525	Sleep Duration
rs17732997	3	70421683	C	0.59046	Sleep Duration
rs17737465	8	97142213	A	0.737963	Sleep Duration
rs1776776	9	137602620	T	0.797658	Sleep Duration
rs17791768	13	94185544	T	0.913681	Sleep Duration
rs17800197	3	70738838	A	0.888602	Sleep Duration
rs17817288	16	53773852	G	0.458264	Sleep Duration
rs17817288	16	53773852	A	0.541726	Sleep Duration
rs1784848	18	2176439	C	0.981433	Sleep Duration
rs1787328	18	49931189	T	0.464025	Sleep Duration
rs1787328	18	49931189	C	0.535975	Sleep Duration
rs1800588	15	58431476	C	0.667657	Sleep Duration
rs1800777	16	56983407	G	0.966147	Sleep Duration
rs180360	11	116728272	A	0.731532	Sleep Duration
rs180360	11	116728272	G	0.268468	Sleep Duration
rs180769	5	136279927	T	0.367318	Sleep Duration
rs180769	5	136279927	C	0.632678	Sleep Duration
rs181559417	2	158838565	G	0.990268	Sleep Duration
rs1823125	2	113332835	A	0.812153	Sleep Duration
rs182651559	4	138207871	C	0.999165	Sleep Duration
rs1830079	7	64897783	C	0.9157	Sleep Duration
rs1839069	3	60823546	G	0.710378	Sleep Duration
rs184371102	8	19986419	G	0.985948	Sleep Duration
rs184953371	14	93755131	C	0.999091	Sleep Duration
rs185344918	11	101660891	G	0.992656	Sleep Duration
rs185549704	18	71620714	C	0.987235	Sleep Duration
rs1857237	1	219796063	C	0.877503	Sleep Duration
rs1873027	3	3646007	A	0.646485	Sleep Duration
rs1873027	3	3646007	G	0.353515	Sleep Duration
rs187579	5	103269232	A	0.748813	Sleep Duration
rs1892172	6	127155371	G	0.453942	Sleep Duration
rs1892172	6	127155371	A	0.546058	Sleep Duration
rs1892312	20	61429112	A	0.951663	Sleep Duration
rs191122287	20	55439619	G	0.997591	Sleep Duration
rs192534763	8	36345428	T	0.99416	Circadian Rhythm
rs1939455	11	101650155	G	0.845745	Sleep Duration
rs1948759	5	157015646	GGCATGGTGGTTCAT	0.833862	Sleep Duration
rs1969363	12	38121070	G	0.542351	Circadian Rhythm
rs1969363	12	38121070	A	0.457607	Circadian Rhythm
rs196974	X	28699359	A	0.717663	Circadian Rhythm
rs196974	X	28699359	G	0.282337	Circadian Rhythm
rs1976704	17	78405237	C	0.389976	Sleep Duration
rs1976704	17	78405237	T	0.610024	Sleep Duration
rs1980432	22	48243659	G	0.878149	Sleep Duration
rs1985825	12	109616551	C	0.472748	Sleep Duration
rs1985825	12	109616551	T	0.527252	Sleep Duration
rs1989903	7	114497885	A	0.366919	Sleep Duration
rs1989903	7	114497885	G	0.633081	Sleep Duration
rs1991556	17	46006036	G	0.841873	Sleep Duration
rs2000813	18	49567494	TAA	0.235611	Sleep Duration
rs2000813	18	49567494	CAA	0.764385	Sleep Duration
rs2004862	3	161417850	C	0.496389	Circadian Rhythm
rs2004862	3	161417850	T	0.503611	Circadian Rhythm
rs2006810	7	70437166	C	0.434247	Sleep Duration
rs2006810	7	70437166	T	0.565753	Sleep Duration
rs201269048	19	45070855	TG	0.933704	Sleep Duration
rs2012796	14	81344601	G	0.725132	Sleep Duration
rs2014830	3	50134964	C	0.684733	Sleep Duration
rs2022003	1	158617176	A	0.709211	Sleep Duration
rs2042126	3	175337970	G	0.4358	Sleep Duration
rs2042126	3	175337970	T	0.5642	Sleep Duration
rs204474	19	44983921	C	0.46995	Sleep Duration
rs204474	19	44983921	T	0.53005	Sleep Duration
rs2050122	1	19662712	C	0.772377	Circadian Rhythm
rs205024	17	11324035	T	0.358388	Sleep Duration
rs205024	17	11324035	C	0.641612	Sleep Duration
rs2070669	11	116830406	G	0.556374	Sleep Duration
rs2072727	20	44910092	C	0.599401	Sleep Duration
rs2072727	20	44910092	T	0.400595	Sleep Duration
rs2075654	11	113418344	C	0.839403	Sleep Duration
rs2079070	7	114486377	G	0.806207	Sleep Duration
rs2080208	12	9710374	A	0.923397	Sleep Duration
rs2111216	12	109572346	G	0.639022	Sleep Duration
rs2111216	12	109572346	A	0.360978	Sleep Duration
rs2112886	5	102915678	T	0.755061	Sleep Duration
rs2117512	7	44593620	C	0.59004	Sleep Duration
rs2117512	7	44593620	G	0.40996	Sleep Duration
rs211800	7	110436083	A	0.477068	Sleep Duration
rs211800	7	110436083	G	0.522885	Sleep Duration
rs2128614	12	31846060	A	0.655721	Sleep Duration
rs2128614	12	31846060	T	0.344279	Sleep Duration
rs215808	1	37204468	T	0.68038	Sleep Duration
rs2165557	8	19977539	A	0.773964	Sleep Duration
rs2169387	8	9323885	G	0.869326	Sleep Duration
rs217396	7	44555461	T	0.594145	Sleep Duration
rs217396	7	44555461	A	0.405853	Sleep Duration
rs2179402	1	209625908	G	0.74885	Sleep Duration
rs2186122	1	66004523	A	0.444155	Sleep Duration
rs2186122	1	66004523	T	0.555845	Sleep Duration
rs2190422	7	103426329	G	0.635504	Circadian Rhythm
rs2192528	4	18326273	A	0.389219	Sleep Duration
rs2192528	4	18326273	G	0.610767	Sleep Duration
rs2197308	12	37887459	A	0.606333	Circadian Rhythm
rs2197308	12	37887459	G	0.393665	Circadian Rhythm
rs2215161	7	124447244	G	0.477225	Sleep Duration
rs2215161	7	124447244	T	0.522775	Sleep Duration
rs2221285	1	217183059	C	0.784341	Sleep Duration
rs2231265	6	89080482	G	0.809565	Sleep Duration
rs2235229	22	38728907	T	0.520556	Sleep Duration
rs2239557	14	74085267	G	0.61586	Circadian Rhythm
rs2239557	14	74085267	C	0.38414	Circadian Rhythm
rs2245793	9	104801322	C	0.912366	Sleep Duration
rs2274538	1	55103767	G	0.892154	Sleep Duration
rs2278331	18	73914271	T	0.692251	Sleep Duration
rs2279739	3	15269402	C	0.897819	Sleep Duration
rs2281718	1	230162032	T	0.478962	Sleep Duration
rs2281718	1	230162032	A	0.521038	Sleep Duration
rs2282300	11	30414038	T	0.818192	Circadian Rhythm
rs2287838	19	9848338	A	0.429132	Sleep Duration
rs2287838	19	9848338	G	0.570868	Sleep Duration
rs2287922	19	48728969	G	0.616841	Sleep Duration
rs2287922	19	48728969	A	0.383159	Sleep Duration
rs229647	14	64747134	T	0.988998	Sleep Duration
rs2298969	4	3184517	G	0.528738	Sleep Duration
rs2298969	4	3184517	A	0.471262	Sleep Duration
rs2303100	19	9857758	C	0.571047	Sleep Duration
rs2303100	19	9857758	T	0.428951	Sleep Duration
rs2326816	6	129400338	T	0.436192	Sleep Duration
rs2326816	6	129400338	C	0.563808	Sleep Duration
rs2329567	7	50950369	A	0.669579	Sleep Duration
rs2341534	14	55318019	C	0.764221	Circadian Rhythm
rs2350702	2	49689786	C	0.328575	Circadian Rhythm
rs2350702	2	49689786	T	0.671425	Circadian Rhythm
rs2353082	7	73498838	C	0.736056	Sleep Duration
rs2389217	12	33527868	T	0.616211	Circadian Rhythm
rs2389217	12	33527868	C	0.360023	Circadian Rhythm
rs2398144	16	56318942	C	0.522863	Circadian Rhythm
rs2398144	16	56318942	A	0.477137	Circadian Rhythm
rs2413712	22	42733355	G	0.732259	Sleep Duration
rs2416963	9	125479135	C	0.521685	Sleep Duration
rs2416963	9	125479135	T	0.478315	Sleep Duration
rs2453452	8	86866815	G	0.938485	Sleep Duration
rs2454703	12	122719184	C	0.538068	Sleep Duration
rs2454703	12	122719184	T	0.46193	Sleep Duration
rs2486876	10	6922940	A	0.525923	Sleep Duration
rs2486876	10	6922940	T	0.474077	Sleep Duration
rs2495477	1	55052794	G	0.466837	Sleep Duration
rs2495477	1	55052794	A	0.533163	Sleep Duration
rs2503182	1	66005416	G	0.763089	Sleep Duration
rs2519093	9	133266456	C	0.836543	Sleep Duration
rs2544681	5	87095232	A	0.879802	Sleep Duration
rs2569015	5	103273146	A	0.70733	Sleep Duration
rs2575876	9	104903458	G	0.751891	Sleep Duration
rs258	8	19954741	G	0.457782	Sleep Duration
rs258	8	19954741	C	0.542218	Sleep Duration
rs2594136	3	60826476	A	0.843103	Sleep Duration
rs261290	15	58386521	C	0.646469	Sleep Duration
rs261291	15	58387979	T	0.618788	Sleep Duration
rs261291	15	58387979	C	0.381186	Sleep Duration
rs261334	15	58434545	C	0.720248	Sleep Duration
rs2626025	3	123567254	T	0.589872	Sleep Duration
rs2635383	15	57578668	G	0.460494	Sleep Duration
rs2635383	15	57578668	T	0.539506	Sleep Duration
rs2644135	1	201887128	G	0.700389	Sleep Duration
rs2644135	1	201887128	C	0.299611	Sleep Duration
rs2647286	1	55250824	G	0.717568	Sleep Duration
rs2653349	6	55277539	G	0.841554	Circadian Rhythm
rs265981	5	175443899	A	0.275295	Sleep Duration
rs265981	5	175443899	G	0.724685	Sleep Duration
rs2660302	1	98054663	ACA	0.844696	Sleep Duration
rs26877	5	4902802	C	0.736498	Sleep Duration
rs269054	1	57398632	A	0.421094	Sleep Duration
rs269054	1	57398632	T	0.578906	Sleep Duration
rs2691586	7	17798236	C	0.364221	Sleep Duration
rs2691586	7	17798236	T	0.635779	Sleep Duration
rs2714658	7	79813530	G	0.686678	Sleep Duration
rs27190	16	57084296	C	0.43811	Sleep Duration
rs27190	16	57084296	G	0.561888	Sleep Duration
rs2738464	19	11131631	C	0.810483	Sleep Duration
rs2745826	20	17805285	A	0.583076	Sleep Duration
rs2745826	20	17805285	T	0.416922	Sleep Duration
rs2764894	1	58876993	A	0.488004	Sleep Duration
rs2764894	1	58876993	C	0.511996	Sleep Duration
rs2777803	9	104808927	A	0.919643	Sleep Duration
rs2801439	1	233872997	T	0.592187	Sleep Duration
rs2801439	1	233872997	G	0.407811	Sleep Duration
rs2802867	1	55253338	A	0.71056	Sleep Duration
rs2820313	1	201901093	A	0.690064	Sleep Duration
rs2820313	1	201901093	G	0.309936	Sleep Duration
rs2821357	1	200008596	T	0.82759	Sleep Duration
rs283	8	19957587	C	0.730243	Sleep Duration
rs283810	19	44884984	T	0.849689	Sleep Duration
rs2840173	17	10823841	G	0.799676	Sleep Duration
rs28456	11	61822009	A	0.687649	Sleep Duration
rs28534677	16	27018909	C	0.955074	Sleep Duration
rs28562532	2	21086250	C	0.806419	Sleep Duration
rs28601761	8	125487789	G	0.370108	Sleep Duration
rs28601761	8	125487789	C	0.629892	Sleep Duration
rs2860511	18	55416360	A	0.328388	Sleep Duration
rs2860511	18	55416360	G	0.671612	Sleep Duration
rs28615996	8	19945200	T	0.919352	Sleep Duration
rs2863244	2	113243289	G	0.471353	Sleep Duration
rs2863244	2	113243289	A	0.528647	Sleep Duration
rs2863957	2	113331974	C	0.813692	Sleep Duration
rs28651105	16	19976314	A	0.802866	Sleep Duration
rs289055	13	67890631	A	0.707869	Circadian Rhythm
rs289713	16	56972917	A	0.707917	Sleep Duration
rs289718	16	56976020	T	0.650726	Sleep Duration
rs289719	16	56976029	C	0.664297	Sleep Duration
rs289727	16	57041869	T	0.624855	Sleep Duration
rs289752	16	56993024	G	0.421532	Sleep Duration
rs289752	16	56993024	A	0.578468	Sleep Duration
rs2904129	11	47694022	T	0.910604	Sleep Duration
rs2908873	16	49061376	C	0.62609	Sleep Duration
rs2913980	19	8381026	G	0.796685	Sleep Duration
rs291821	5	97416501	C	0.921245	Sleep Duration
rs2919869	2	88105028	G	0.717797	Sleep Duration
rs2925979	16	81501185	C	0.718355	Sleep Duration
rs2926621	18	75908215	T	0.372168	Sleep Duration
rs2927482	19	44836881	A	0.668201	Sleep Duration
rs2948276	7	96827807	A	0.733863	Circadian Rhythm
rs2953805	8	9057247	T	0.548632	Circadian Rhythm
rs2953805	8	9057247	C	0.45136	Circadian Rhythm
rs2954026	8	125472284	G	0.752026	Sleep Duration
rs2954026	8	125472284	T	0.247974	Sleep Duration
rs2954032	8	125481150	G	0.745009	Sleep Duration
rs2954032	8	125481150	A	0.254977	Sleep Duration
rs296363	19	47873684	G	0.806824	Sleep Duration
rs2965169	19	44747899	C	0.50203	Sleep Duration
rs2965169	19	44747899	A	0.49797	Sleep Duration
rs2967668	19	44799694	AAGAG	0.832066	Sleep Duration
rs2975734	8	10232587	C	0.644039	Circadian Rhythm
rs2975734	8	10232587	G	0.355961	Circadian Rhythm
rs2980888	8	125495066	C	0.74965	Sleep Duration
rs2980888	8	125495066	T	0.25035	Sleep Duration
rs303806	12	51772719	G	0.845394	Circadian Rhythm
rs3095508	16	6500399	A	0.380367	Sleep Duration
rs3095508	16	6500399	C	0.619595	Sleep Duration
rs3107575	3	165627413	G	0.791869	Circadian Rhythm
rs3110628	17	37531282	G	0.67792	Sleep Duration
rs3110628	17	37531282	C	0.32208	Sleep Duration
rs312030	2	21239871	C	0.953205	Sleep Duration
rs3122163	6	55191570	T	0.844794	Circadian Rhythm & Sleep Duration
rs3289	8	19965681	T	0.962668	Sleep Duration
rs330088	8	9292236	T	0.452039	Sleep Duration
rs330088	8	9292236	C	0.547961	Sleep Duration
rs34006994	1	25454177	C	0.576506	Sleep Duration
rs34006994	1	25454177	T	0.423488	Sleep Duration
rs34172167	6	125468501	C	0.784803	Sleep Duration
rs341785	3	8986020	A	0.744149	Sleep Duration
rs342467	4	87131067	C	0.609897	Sleep Duration
rs342467	4	87131067	T	0.390101	Sleep Duration
rs34250605	7	127929915	A	0.935318	Sleep Duration
rs34349384	7	22395855	T	0.28939	Sleep Duration
rs34349384	7	22395855	G	0.71061	Sleep Duration
rs34354917	12	38370757	C	0.798405	Sleep Duration
rs34388845	6	28610509	A	0.75643	Sleep Duration
rs34556183	6	28616998	A	0.716017	Sleep Duration
rs34714364	1	150262258	G	0.88567	Circadian Rhythm
rs34731055	7	2067293	C	0.839699	Sleep Duration
rs34786000	19	9831447	T	0.429804	Sleep Duration
rs34786000	19	9831447	G	0.570196	Sleep Duration
rs34920942	4	91663430	T	0.459499	Sleep Duration
rs34920942	4	91663430	C	0.540501	Sleep Duration
rs35006130	15	90963779	T	0.921204	Sleep Duration
rs35099116	14	98431047	GAGAGAGAGAGAGT	0.782275	Circadian Rhythm
rs35125029	2	143504088	A	0.264904	Circadian Rhythm
rs35125029	2	143504088	G	0.735094	Circadian Rhythm
rs35160687	2	86244991	C	0.657187	Sleep Duration
rs35160687	2	86244991	T	0.342811	Sleep Duration
rs35246122	7	127838324	G	0.939745	Sleep Duration
rs35246381	8	18415025	T	0.712144	Sleep Duration
rs35333999	2	238253316	C	0.969136	Circadian Rhythm
rs35531607	4	91612074	C	0.46162	Sleep Duration
rs35531607	4	91612074	T	0.53838	Sleep Duration
rs35577563	19	45001091	C	0.518628	Sleep Duration
rs35577563	19	45001091	G	0.481372	Sleep Duration
rs35662245	2	146825619	T	0.638071	Sleep Duration
rs35799005	15	31395722	A	0.965621	Sleep Duration
rs35800	5	103272980	G	0.329712	Sleep Duration
rs35800	5	103272980	C	0.670288	Sleep Duration
rs35833281	6	55156763	G	0.846002	Circadian Rhythm
rs35866622	19	48714803	T	0.341854	Sleep Duration
rs35866622	19	48714803	C	0.658146	Sleep Duration
rs36005900	1	147757554	G	0.854672	Sleep Duration
rs365663	5	1428768	A	0.47112	Sleep Duration
rs365663	5	1428768	G	0.52888	Sleep Duration
rs369756	9	6146441	G	0.804044	Sleep Duration
rs371681307	4	102617746	C	0.97156	Circadian Rhythm
rs373032	19	54279520	A	0.825106	Sleep Duration
rs3731570	2	197453059	T	0.372209	Circadian Rhythm
rs3731570	2	197453059	C	0.627791	Circadian Rhythm
rs3741521	12	124779747	A	0.516615	Sleep Duration
rs3741521	12	124779747	G	0.483253	Sleep Duration
rs374153	2	40155572	T	0.799584	Sleep Duration
rs3751046	11	122957634	A	0.832168	Sleep Duration
rs3764351	17	39668086	A	0.559561	Sleep Duration
rs3776864	5	102992164	A	0.734261	Sleep Duration
rs3794695	16	72063928	C	0.821547	Sleep Duration
rs3808062	7	128006236	G	0.936604	Sleep Duration
rs3810143	19	44846145	C	0.522394	Sleep Duration
rs3810143	19	44846145	T	0.477606	Sleep Duration
rs3823624	7	2070711	T	0.836611	Sleep Duration
rs3826692	19	17188337	A	0.459012	Sleep Duration
rs3826692	19	17188337	G	0.540988	Sleep Duration
rs3846663	5	75359901	T	0.353353	Sleep Duration
rs3846663	5	75359901	C	0.646647	Sleep Duration
rs3859113	16	56666055	T	0.922035	Sleep Duration
rs3863381	12	105709790	A	0.827078	Sleep Duration
rs3898938	8	19891879	T	0.511	Sleep Duration
rs3898938	8	19891879	C	0.489	Sleep Duration
rs3903032	2	20920090	A	0.917856	Sleep Duration
rs3913007	1	62455915	T	0.665904	Sleep Duration
rs3938236	15	38253524	C	0.862953	Sleep Duration
rs395908	19	44870308	G	0.838892	Sleep Duration
rs3972456	7	102796460	G	0.559599	Circadian Rhythm
rs3996325	7	2014112	T	0.721501	Sleep Duration
rs3996329	7	1979235	G	0.856642	Sleep Duration
rs405509	19	44905579	G	0.56487	Sleep Duration
rs405509	19	44905579	T	0.43513	Sleep Duration
rs4075349	4	57110791	T	0.474291	Sleep Duration
rs4075349	4	57110791	C	0.525707	Sleep Duration
rs410649	9	6115769	G	0.509325	Sleep Duration
rs410649	9	6115769	T	0.490675	Sleep Duration
rs4121823	18	49617853	A	0.867301	Sleep Duration
rs412464	16	77983539	C	0.583669	Sleep Duration
rs412464	16	77983539	T	0.416329	Sleep Duration
rs41279716	1	109270888	A	0.842015	Sleep Duration
rs41279732	1	109489809	T	0.954258	Sleep Duration
rs4128364	2	146855166	T	0.621579	Sleep Duration
rs4149307	9	104827463	C	0.663542	Sleep Duration
rs41501452	4	81350951	A	0.629418	Sleep Duration
rs41501452	4	81350951	G	0.370582	Sleep Duration
rs4245791	2	43847292	T	0.754534	Sleep Duration
rs4276324	4	184958576	G	0.93441	Sleep Duration
rs4288849	12	14096506	T	0.918556	Sleep Duration
rs429358	19	44908684	T	0.850715	Sleep Duration
rs4295623	8	11665275	C	0.375389	Circadian Rhythm
rs4295623	8	11665275	T	0.624611	Circadian Rhythm
rs4296102	12	95356950	T	0.741954	Sleep Duration
rs4296389	2	20943234	C	0.640631	Sleep Duration
rs4297946	20	41182635	C	0.560809	Sleep Duration
rs4297946	20	41182635	G	0.439189	Sleep Duration
rs429921	16	77973573	A	0.376504	Sleep Duration
rs429921	16	77973573	G	0.623496	Sleep Duration
rs4300861	2	22326569	T	0.317144	Sleep Duration
rs4300861	2	22326569	C	0.682856	Sleep Duration
rs432925	16	284580	G	0.728361	Circadian Rhythm
rs4360309	8	125511281	C	0.338264	Sleep Duration
rs4360309	8	125511281	T	0.661736	Sleep Duration
rs4387433	12	81625010	G	0.462498	Sleep Duration
rs4387433	12	81625010	A	0.537502	Sleep Duration
rs4394754	10	132529558	C	0.72925	Sleep Duration
rs4402351	12	107930149	A	0.813004	Sleep Duration
rs4425006	19	10702688	C	0.940115	Sleep Duration
rs4469070	4	14653719	A	0.621687	Sleep Duration
rs4485443	18	37518472	G	0.808647	Sleep Duration
rs4490330	3	151535059	A	0.622458	Sleep Duration
rs4490330	3	151535059	G	0.377542	Sleep Duration
rs4495740	1	62658794	T	0.652522	Sleep Duration
rs4535301	4	169342292	T	0.44033	Sleep Duration
rs4535301	4	169342292	G	0.55967	Sleep Duration
rs4538155	2	156184261	T	0.572101	Sleep Duration
rs4538155	2	156184261	C	0.427899	Sleep Duration
rs4547160	12	63109870	G	0.660427	Circadian Rhythm
rs4569100	12	124865774	A	0.321284	Sleep Duration
rs4569100	12	124865774	G	0.678131	Sleep Duration
rs4585442	5	136172692	A	0.643976	Sleep Duration
rs4587207	6	30799168	A	0.813126	Sleep Duration
rs4592416	11	43778924	A	0.618187	Sleep Duration
rs4592416	11	43778924	G	0.381813	Sleep Duration
rs4595586	12	38832189	A	0.591436	Circadian Rhythm
rs4595586	12	38832189	T	0.408564	Circadian Rhythm
rs4603816	2	43864927	T	0.80188	Sleep Duration
rs460692	5	3126470	T	0.900934	Sleep Duration
rs4613509	3	161010271	C	0.622755	Circadian Rhythm
rs4613509	3	161010271	T	0.377245	Circadian Rhythm
rs4618068	2	113351778	C	0.820853	Sleep Duration
rs4631704	1	230157783	C	0.527539	Sleep Duration
rs4631704	1	230157783	T	0.472418	Sleep Duration
rs4642942	1	31019303	C	0.349684	Sleep Duration
rs4642942	1	31019303	G	0.650316	Sleep Duration
rs4688116	3	118476754	G	0.454039	Sleep Duration
rs4688116	3	118476754	T	0.545961	Sleep Duration
rs4703667	5	75318081	CTTTGTTTGTTTCTTTCTTTCTTTCTTTCTTTCTTTCCTTCCTTCCTTCCTTCCTTCCTTCCTTCCTTCCTTCCTTCCTTC	0.443357	Sleep Duration
rs4703667	5	75318081	GTTTGTTTGTTTCTTTCTTTCTTTCTTTCTTTCTTTCCTTCCTTCCTTCCTTCCTTCCTTCCTTCCTTCCTTCCTTCCTTC	0.556621	Sleep Duration
rs4715491	6	54899522	A	0.825325	Circadian Rhythm
rs4719416	7	2066973	G	0.745227	Sleep Duration
rs4721188	7	1913979	A	0.805409	Sleep Duration
rs4721321	7	2028835	A	0.655716	Sleep Duration
rs4733156	8	33318491	A	0.42275	Sleep Duration
rs4733156	8	33318491	C	0.577246	Sleep Duration
rs4737397	8	55694677	C	0.782251	Sleep Duration
rs4767550	12	117513345	G	0.334383	Sleep Duration
rs4767550	12	117513345	A	0.665617	Sleep Duration
rs4778087	15	93061276	C	0.48298	Sleep Duration
rs4778087	15	93061276	A	0.51702	Sleep Duration
rs4780805	16	19393323	G	0.866681	Sleep Duration
rs4783961	16	56960982	A	0.477875	Sleep Duration
rs4783961	16	56960982	G	0.522125	Sleep Duration
rs4784256	16	52780647	A	0.352633	Circadian Rhythm
rs4784256	16	52780647	G	0.647367	Circadian Rhythm
rs4801157	18	55497462	C	0.809905	Sleep Duration
rs4803748	19	44743791	C	0.504251	Sleep Duration
rs4803748	19	44743791	T	0.495747	Sleep Duration
rs4804556	19	10974867	T	0.651969	Sleep Duration
rs4804562	19	11036939	G	0.634991	Sleep Duration
rs4804573	19	11166556	A	0.500012	Sleep Duration
rs4804573	19	11166556	G	0.499984	Sleep Duration
rs4810479	20	45916409	T	0.663097	Sleep Duration
rs4821940	22	40263569	T	0.527229	Circadian Rhythm
rs4821940	22	40263569	C	0.472771	Circadian Rhythm
rs4846913	1	230158968	A	0.469858	Sleep Duration
rs4846913	1	230158968	C	0.530128	Sleep Duration
rs4849021	2	125579476	A	0.809566	Sleep Duration
rs486394	11	116655605	A	0.729221	Sleep Duration
rs4875540	8	5412291	A	0.922942	Sleep Duration
rs4926854	1	47404989	C	0.425811	Sleep Duration
rs4926854	1	47404989	T	0.574187	Sleep Duration
rs4941144	18	62578921	C	0.592277	Circadian Rhythm
rs4941144	18	62578921	T	0.407703	Circadian Rhythm
rs494697	1	115424902	A	0.954967	Sleep Duration
rs4948275	10	61376864	T	0.350371	Sleep Duration
rs4948275	10	61376864	C	0.649629	Sleep Duration
rs4953023	2	43846861	G	0.925858	Sleep Duration
rs4955158	3	30550452	A	0.976202	Sleep Duration
rs4960162	6	6065527	C	0.478368	Sleep Duration
rs4960162	6	6065527	T	0.52163	Sleep Duration
rs4970835	1	109278966	G	0.806747	Sleep Duration
rs5002617	14	57902575	AAAGAAGAAG	0.878715	Sleep Duration
rs5117	19	44915533	T	0.782342	Sleep Duration
rs516134	1	182584558	T	0.937928	Circadian Rhythm
rs537070185	22	36434097	CTTTCTTTCTTTCTTT	0.978557	Sleep Duration
rs537543860	20	38549563	TACACACACACACACATACATATACACAC	0.974852	Sleep Duration
rs540431	1	57393849	G	0.440631	Sleep Duration
rs540431	1	57393849	A	0.559369	Sleep Duration
rs549961083	5	58888266	C	0.998786	Sleep Duration
rs553741	1	55054735	C	0.551703	Sleep Duration
rs55658675	14	65087920	C	0.738467	Sleep Duration
rs55694368	2	238409051	G	0.926981	Circadian Rhythm
rs55710412	12	30914556	C	0.898308	Sleep Duration
rs55776147	5	156973797	A	0.406929	Sleep Duration
rs55776147	5	156973797	G	0.593071	Sleep Duration
rs55986470	2	238455132	A	0.857846	Circadian Rhythm
rs55994220	16	56668971	C	0.933366	Sleep Duration
rs56028521	2	20875238	G	0.93239	Sleep Duration
rs56208677	16	56976320	C	0.957167	Sleep Duration
rs56314523	7	8118953	G	0.719217	Sleep Duration
rs56372231	5	102986201	C	0.679721	Sleep Duration
rs56393506	6	160668275	C	0.8354	Sleep Duration
rs571444813	8	130375050	C	0.999309	Sleep Duration
rs57234495	7	1866830	G	0.814271	Sleep Duration
rs573901234	7	140216599	G	0.999444	Sleep Duration
rs573982927	2	170327267	C	0.998439	Sleep Duration
rs5746495	22	17917600	C	0.718939	Sleep Duration
rs57537843	2	22336101	A	0.31687	Sleep Duration
rs57537843	2	22336101	G	0.68313	Sleep Duration
rs57561709	3	195060008	A	0.882542	Sleep Duration
rs5757675	22	39442887	T	0.696946	Sleep Duration
rs5758511	22	41940168	G	0.783188	Sleep Duration
rs584007	19	44913221	G	0.649346	Sleep Duration
rs584007	19	44913221	A	0.350654	Sleep Duration
rs58542926	19	19268740	C	0.94175	Sleep Duration
rs58755935	11	73798293	C	0.996076	Sleep Duration
rs58847685	20	45916308	T	0.827033	Sleep Duration
rs5888	12	124800202	A	0.382572	Sleep Duration
rs5888	12	124800202	G	0.617428	Sleep Duration
rs58953077	2	21287423	T	0.369713	Sleep Duration
rs58953077	2	21287423	C	0.630287	Sleep Duration
rs59634015	5	3679773	T	0.987831	Sleep Duration
rs596773	1	109254135	G	0.816637	Sleep Duration
rs5969701	X	82709902	A	0.365089	Circadian Rhythm
rs5969701	X	82709902	G	0.634907	Circadian Rhythm
rs59779556	16	56194053	T	0.540051	Sleep Duration
rs59779556	16	56194053	G	0.459949	Sleep Duration
rs59781045	11	117224567	C	0.894319	Sleep Duration
rs59948050	1	15588662	T	0.812382	Circadian Rhythm
rs6004262	22	24759176	C	0.541018	Sleep Duration
rs6004262	22	24759176	T	0.458982	Sleep Duration
rs6016534	20	41250316	T	0.565856	Sleep Duration
rs6016534	20	41250316	C	0.434144	Sleep Duration
rs60329942	8	19822748	G	0.736169	Sleep Duration
rs6034146	20	15293250	C	0.580023	Sleep Duration
rs6034146	20	15293250	A	0.419977	Sleep Duration
rs60363520	10	129693181	C	0.972751	Sleep Duration
rs60403635	2	21049906	T	0.934514	Sleep Duration
rs60595248	7	1928095	G	0.819881	Sleep Duration
rs6073958	20	45923216	T	0.788879	Sleep Duration
rs60882754	8	51974059	A	0.902163	Sleep Duration
rs60990105	16	67647053	T	0.842105	Sleep Duration
rs61248122	16	82105556	A	0.939423	Sleep Duration
rs613872	18	55543071	T	0.87918	Sleep Duration
rs61796569	1	66010754	C	0.787037	Sleep Duration
rs61901969	11	88569060	C	0.728759	Sleep Duration
rs61905084	11	116739578	T	0.834072	Sleep Duration
rs61905706	11	117013061	G	0.832577	Sleep Duration
rs6191	5	143278591	C	0.525095	Sleep Duration
rs6191	5	143278591	A	0.474903	Sleep Duration
rs61931739	12	33937038	C	0.691123	Circadian Rhythm
rs61931739	12	33937038	T	0.308877	Circadian Rhythm
rs61941676	12	124840252	C	0.913599	Sleep Duration
rs61980273	14	93752603	G	0.974122	Sleep Duration
rs61985058	14	59767123	C	0.897616	Sleep Duration
rs62061734	17	45941122	T	0.834573	Sleep Duration
rs62120041	2	9045435	T	0.953177	Sleep Duration
rs62140562	2	24798168	G	0.764466	Sleep Duration
rs62141290	2	27560525	T	0.832548	Sleep Duration
rs62144584	2	24782068	T	0.768738	Sleep Duration
rs62158170	2	113324598	A	0.814497	Sleep Duration
rs62158206	2	113327019	T	0.810061	Sleep Duration
rs62158211	2	113348562	G	0.823865	Circadian Rhythm & Sleep Duration
rs62240987	22	41915093	G	0.823406	Sleep Duration
rs62362510	5	77417082	A	0.899283	Circadian Rhythm
rs62434669	7	1827310	G	0.849079	Sleep Duration
rs62436127	6	152999483	G	0.862141	Circadian Rhythm
rs62442903	7	1913780	G	0.836188	Sleep Duration
rs62442910	7	1929497	T	0.736153	Sleep Duration
rs62442912	7	1929709	C	0.772749	Sleep Duration
rs62485867	7	104006897	G	0.912804	Sleep Duration
rs62508246	8	41899381	G	0.838927	Sleep Duration
rs6415084	6	160559298	T	0.427727	Sleep Duration
rs6415084	6	160559298	C	0.572273	Sleep Duration
rs6420432	16	82129719	T	0.811162	Sleep Duration
rs6426881	1	164847489	C	0.863901	Sleep Duration
rs6437122	2	157986506	CT	0.844471	Sleep Duration
rs6438802	3	123558972	G	0.517206	Sleep Duration
rs6438802	3	123558972	C	0.482786	Sleep Duration
rs6439701	3	137311341	T	0.615314	Sleep Duration
rs6439701	3	137311341	C	0.384686	Sleep Duration
rs6461337	7	17695288	C	0.577502	Sleep Duration
rs6461337	7	17695288	T	0.422498	Sleep Duration
rs6466031	7	104958032	G	0.594073	Sleep Duration
rs6466031	7	104958032	A	0.405927	Sleep Duration
rs6466171	7	78364977	C	0.831136	Sleep Duration
rs6466488	7	114505470	G	0.369681	Sleep Duration
rs6466488	7	114505470	A	0.630317	Sleep Duration
rs646776	1	109275908	T	0.755088	Sleep Duration
rs6501801	17	75450949	T	0.606195	Sleep Duration
rs6511721	19	11095899	G	0.387646	Sleep Duration
rs6511721	19	11095899	A	0.612352	Sleep Duration
rs6512653	20	50545748	G	0.984276	Sleep Duration
rs651902	7	114712071	T	0.672452	Sleep Duration
rs651902	7	114712071	C	0.327546	Sleep Duration
rs6550067	3	31755709	T	0.686221	Sleep Duration
rs655720	3	136384425	T	0.722473	Sleep Duration
rs6575005	14	26484872	T	0.714948	Sleep Duration
rs6582618	12	38332335	G	0.553232	Circadian Rhythm
rs6582618	12	38332335	A	0.446768	Circadian Rhythm
rs6586891	8	20057087	C	0.321874	Sleep Duration
rs6586891	8	20057087	A	0.678126	Sleep Duration
rs6589813	11	120422781	ATATGTATGTG	0.61093	Sleep Duration
rs6589813	11	120422781	GTATGTATGTG	0.38907	Sleep Duration
rs6599673	10	123249202	A	0.761288	Sleep Duration
rs6601296	8	9234229	G	0.803768	Sleep Duration
rs6601299	8	9327181	C	0.874548	Sleep Duration
rs6606725	12	109467563	A	0.51538	Sleep Duration
rs6606725	12	109467563	C	0.48462	Sleep Duration
rs662138	6	160143444	C	0.84583	Sleep Duration
rs66466742	19	11225768	C	0.890055	Sleep Duration
rs66571810	7	114381815	C	0.283521	Sleep Duration
rs66571810	7	114381815	T	0.716479	Sleep Duration
rs666947	1	30358110	C	0.890536	Sleep Duration
rs6672390	1	153494228	G	0.832135	Sleep Duration
rs668948	2	21068657	A	0.729593	Sleep Duration
rs6691624	1	19661290	C	0.440096	Circadian Rhythm
rs6691624	1	19661290	T	0.559849	Circadian Rhythm
rs6717858	2	164683151	T	0.552244	Sleep Duration
rs6717858	2	164683151	C	0.447756	Sleep Duration
rs6737318	2	113325543	A	0.811099	Sleep Duration
rs676210	2	21008652	G	0.780695	Sleep Duration
rs6765270	3	161182186	A	0.383245	Circadian Rhythm
rs6765270	3	161182186	G	0.616755	Circadian Rhythm
rs6767047	3	134891034	C	0.989341	Circadian Rhythm
rs6800190	3	5498931	G	0.51646	Sleep Duration
rs6800190	3	5498931	C	0.483525	Sleep Duration
rs681554	6	53606443	T	0.847965	Sleep Duration
rs684818	1	234719032	T	0.630371	Sleep Duration
rs684818	1	234719032	C	0.369629	Sleep Duration
rs6852351	4	28063075	T	0.636944	Sleep Duration
rs6855246	4	102191313	A	0.864962	Sleep Duration
rs6857	19	44888997	C	0.87478	Sleep Duration
rs6859	19	44878777	G	0.601146	Sleep Duration
rs6859	19	44878777	A	0.398854	Sleep Duration
rs686030	9	15304784	A	0.881569	Sleep Duration
rs6889592	5	102978235	G	0.680007	Sleep Duration
rs6905288	6	43791136	G	0.433569	Sleep Duration
rs6905288	6	43791136	A	0.566431	Sleep Duration
rs6909225	6	72898633	A	0.283683	Sleep Duration
rs6909225	6	72898633	G	0.716314	Sleep Duration
rs694383	1	182599069	C	0.958683	Circadian Rhythm & Sleep Duration
rs6948912	7	2037066	T	0.604223	Sleep Duration
rs6957513	7	18183200	G	0.740998	Sleep Duration
rs6979198	7	107557249	T	0.84202	Sleep Duration
rs6982502	8	125467120	T	0.594255	Sleep Duration
rs6982502	8	125467120	C	0.405745	Sleep Duration
rs6984305	8	9320758	T	0.854085	Sleep Duration
rs6990255	8	34269430	C	0.912751	Sleep Duration
rs699263	1	66463598	C	0.516968	Sleep Duration
rs699263	1	66463598	T	0.483032	Sleep Duration
rs6999158	8	20070502	T	0.663088	Sleep Duration
rs700641	2	197734509	C	0.50692	Circadian Rhythm
rs700641	2	197734509	T	0.49308	Circadian Rhythm
rs7012814	8	9315848	G	0.549719	Sleep Duration
rs7012814	8	9315848	A	0.450279	Sleep Duration
rs702612	5	53873690	G	0.910425	Sleep Duration
rs7027071	9	123542763	G	0.888711	Circadian Rhythm
rs7077580	10	63421125	G	0.592755	Sleep Duration
rs7077580	10	63421125	A	0.407245	Sleep Duration
rs7103780	11	32500016	A	0.400886	Sleep Duration
rs7103780	11	32500016	G	0.599114	Sleep Duration
rs7115856	11	43747737	C	0.380875	Sleep Duration
rs7115856	11	43747737	A	0.619123	Sleep Duration
rs7127590	11	116848086	G	0.795977	Sleep Duration
rs7137190	12	109428303	G	0.477525	Sleep Duration
rs7137190	12	109428303	C	0.522367	Sleep Duration
rs71440053	13	110177535	A	0.97199	Sleep Duration
rs71511762	9	104467534	C	0.971242	Sleep Duration
rs71519017	8	81300063	T	0.974623	Sleep Duration
rs71556715	7	73467477	C	0.872605	Sleep Duration
rs71614699	4	101619762	A	0.992493	Sleep Duration
rs7187275	16	56997818	C	0.916088	Sleep Duration
rs7187278	16	56696606	T	0.902916	Sleep Duration
rs7217264	17	70864904	G	0.90212	Sleep Duration
rs7218593	17	34833416	C	0.914382	Sleep Duration
rs7226964	18	75280680	T	0.989537	Sleep Duration
rs7228159	18	55437022	T	0.608915	Sleep Duration
rs7228159	18	55437022	A	0.391085	Sleep Duration
rs7254248	19	37954055	G	0.343197	Sleep Duration
rs7254248	19	37954055	A	0.656801	Sleep Duration
rs72627123	14	73901628	A	0.855818	Circadian Rhythm
rs72629492	13	84775964	C	0.755277	Sleep Duration
rs72629499	13	84780411	G	0.747302	Sleep Duration
rs72695057	1	112233083	CA	0.920615	Sleep Duration
rs72703210	1	109281340	T	0.974052	Sleep Duration
rs72720396	1	90726025	A	0.832812	Circadian Rhythm
rs72740818	15	58362104	G	0.72864	Sleep Duration
rs72804080	2	59131524	A	0.90708	Sleep Duration
rs72828533	6	19065449	A	0.865206	Sleep Duration
rs72828540	6	19102055	T	0.769227	Sleep Duration
rs7298909	12	123346392	T	0.889342	Sleep Duration
rs73004967	19	19606247	A	0.957562	Sleep Duration
rs73044290	5	11018275	G	0.9472	Sleep Duration
rs7308864	12	109433374	A	0.399867	Sleep Duration
rs7308864	12	109433374	G	0.600133	Sleep Duration
rs73114337	2	239803805	C	0.926299	Sleep Duration
rs7313797	12	109458360	C	0.517786	Sleep Duration
rs7313797	12	109458360	T	0.482214	Sleep Duration
rs7316486	12	109411735	A	0.636335	Sleep Duration
rs7316486	12	109411735	G	0.363665	Sleep Duration
rs731716	11	125389404	A	0.396578	Sleep Duration
rs731716	11	125389404	G	0.603422	Sleep Duration
rs73219758	8	14421937	G	0.784859	Sleep Duration
rs73245968	14	29252441	A	0.804124	Sleep Duration
rs73355875	8	138933755	G	0.974148	Sleep Duration
rs73557392	8	34272679	C	0.94705	Sleep Duration
rs73622607	20	45806030	C	0.978385	Sleep Duration
rs73647678	9	72633046	G	0.99688	Sleep Duration
rs73664373	9	104900023	G	0.919463	Sleep Duration
rs73664374	9	104900024	C	0.919451	Sleep Duration
rs73720625	6	9914134	C	0.943004	Sleep Duration
rs737338	19	11236981	C	0.891452	Sleep Duration
rs73783061	5	116020907	G	0.951974	Sleep Duration
rs73872045	3	141090901	A	0.991475	Sleep Duration
rs73921512	2	27351559	G	0.945339	Sleep Duration
rs73933942	2	53086330	A	0.902883	Sleep Duration
rs73959582	18	49622516	T	0.897395	Sleep Duration
rs74249525	16	83413666	C	0.933869	Sleep Duration
rs74460673	1	32093021	G	0.998651	Sleep Duration
rs7462612	8	53630728	C	0.798082	Sleep Duration
rs7463291	8	17201535	C	0.728802	Sleep Duration
rs74792857	3	144932276	A	0.986339	Sleep Duration
rs74974644	2	27777100	G	0.951733	Sleep Duration
rs7503199	17	8230957	C	0.74837	Sleep Duration
rs75165347	10	116851824	T	0.960336	Sleep Duration
rs7524118	1	34270451	C	0.66442	Sleep Duration
rs75265117	2	164662289	C	0.87428	Sleep Duration
rs7528419	1	109274570	AG	0.777349	Sleep Duration
rs7534398	1	7707404	T	0.847308	Sleep Duration
rs75389424	3	164623904	A	0.98547	Sleep Duration
rs75458655	11	118244616	C	0.981311	Sleep Duration
rs75539574	2	58644523	A	0.9389	Sleep Duration
rs75543966	17	43493900	G	0.992418	Sleep Duration
rs75545078	8	121938639	T	0.91186	Sleep Duration
rs7556815	2	113328208	G	0.810316	Sleep Duration
rs7559082	2	24650861	A	0.81856	Sleep Duration
rs7562782	2	212327544	A	0.75558	Sleep Duration
rs75639044	7	107452186	A	0.841899	Sleep Duration
rs75641275	1	97861577	A	0.902197	Sleep Duration
rs75804782	2	238407402	T	0.921744	Circadian Rhythm
rs7583126	2	20901107	A	0.782104	Sleep Duration
rs7599488	2	60491212	C	0.577855	Sleep Duration
rs7599488	2	60491212	T	0.422145	Sleep Duration
rs7607980	2	164694691	T	0.874278	Sleep Duration
rs7616632	3	137312395	T	0.564048	Sleep Duration
rs7616632	3	137312395	G	0.435952	Sleep Duration
rs76251410	14	78033554	G	0.972665	Sleep Duration
rs7626868	3	107843642	C	0.596473	Sleep Duration
rs7626868	3	107843642	T	0.403527	Sleep Duration
rs7644809	3	107845612	T	0.536406	Sleep Duration
rs7644809	3	107845612	C	0.463594	Sleep Duration
rs7660883	4	87061724	G	0.406691	Sleep Duration
rs7660883	4	87061724	C	0.593285	Sleep Duration
rs76681500	1	77247749	G	0.894495	Circadian Rhythm & Sleep Duration
rs76775274	7	92083733	T	0.991266	Circadian Rhythm
rs7679068	4	145887530	C	0.434468	Sleep Duration
rs7679068	4	145887530	T	0.565526	Sleep Duration
rs7686205	4	44533849	A	0.702288	Sleep Duration
rs7686205	4	44533849	G	0.297712	Sleep Duration
rs76870658	9	114317224	T	0.885068	Sleep Duration
rs7687601	4	165938809	A	0.940751	Sleep Duration
rs7689238	4	7934878	C	0.480476	Sleep Duration
rs7689238	4	7934878	T	0.519524	Sleep Duration
rs7689303	4	169282620	T	0.545945	Sleep Duration
rs7689303	4	169282620	G	0.45405	Sleep Duration
rs769449	19	44906745	G	0.918539	Sleep Duration
rs76976871	16	56822660	A	0.816008	Sleep Duration
rs77039391	8	4000395	T	0.987204	Sleep Duration
rs7732794	5	29248528	T	0.662921	Sleep Duration
rs7742668	6	127171996	A	0.473304	Sleep Duration
rs7742668	6	127171996	G	0.526696	Sleep Duration
rs77468097	7	29373853	A	0.983044	Sleep Duration
rs7750288	6	159979115	A	0.758725	Sleep Duration
rs77510899	3	58661848	C	0.972606	Sleep Duration
rs77641763	9	137371330	C	0.917886	Circadian Rhythm
rs77684884	16	6449119	A	0.872313	Sleep Duration
rs7778250	7	107584120	A	0.753172	Sleep Duration
rs7794273	7	18808911	G	0.442005	Sleep Duration
rs7794273	7	18808911	A	0.557325	Sleep Duration
rs7795541	7	24046235	G	0.688914	Circadian Rhythm
rs7799249	7	138770363	C	0.614733	Sleep Duration
rs7806045	7	132925506	T	0.765737	Sleep Duration
rs7808959	7	103751666	T	0.991957	Sleep Duration
rs7809370	7	94078771	A	0.563462	Circadian Rhythm
rs7809370	7	94078771	G	0.436536	Circadian Rhythm
rs7826306	8	20043160	C	0.692294	Sleep Duration
rs7826306	8	20043160	G	0.307706	Sleep Duration
rs78267637	8	33932682	C	0.978233	Sleep Duration
rs78308718	5	7533872	T	0.834374	Sleep Duration
rs78484886	2	27414892	A	0.954151	Sleep Duration
rs7858106	9	100545371	G	0.990594	Sleep Duration
rs78595622	7	147658559	A	0.86107	Sleep Duration
rs78632751	3	84179865	G	0.942186	Sleep Duration
rs78743131	1	182752764	G	0.996289	Circadian Rhythm
rs78797502	2	58640997	C	0.905408	Sleep Duration
rs7896356	10	5289597	T	0.622929	Sleep Duration
rs7896356	10	5289597	G	0.377071	Sleep Duration
rs7901135	10	58826746	A	0.706737	Circadian Rhythm
rs7903921	10	130343128	A	0.355243	Sleep Duration
rs7903921	10	130343128	C	0.644742	Sleep Duration
rs79108221	8	19969190	C	0.909581	Sleep Duration
rs7915425	10	123256985	C	0.84051	Sleep Duration
rs7923544	10	63422496	T	0.590835	Sleep Duration
rs7923544	10	63422496	G	0.409165	Sleep Duration
rs7924896	11	28257548	A	0.483089	Sleep Duration
rs7924896	11	28257548	T	0.516887	Sleep Duration
rs79279403	8	5336054	C	0.988108	Sleep Duration
rs7939345	11	47959016	G	0.826108	Sleep Duration
rs7951019	11	118487312	T	0.978068	Sleep Duration
rs79512144	2	9048385	G	0.953293	Sleep Duration
rs7951433	11	86373836	C	0.922387	Circadian Rhythm
rs7965852	12	20358748	C	0.479547	Sleep Duration
rs7965852	12	20358748	A	0.520353	Sleep Duration
rs79746559	1	98997654	G	0.971116	Sleep Duration
rs79804913	1	5446532	C	0.988542	Sleep Duration
rs79807730	3	84200809	C	0.934659	Sleep Duration
rs79903896	14	30752937	A	0.977562	Sleep Duration
rs79972364	13	101179397	G	0.969777	Sleep Duration
rs80008976	4	115085956	C	0.992976	Sleep Duration
rs8023503	15	58448389	C	0.859797	Sleep Duration
rs8024058	15	88621800	A	0.600535	Sleep Duration
rs8029928	15	47741828	C	0.707037	Sleep Duration
rs8038326	15	47697602	A	0.797284	Sleep Duration
rs8041815	15	100106774	A	0.653435	Sleep Duration
rs8041815	15	100106774	C	0.346561	Sleep Duration
rs8042174	15	58393771	T	0.87855	Sleep Duration
rs8047587	16	53764710	T	0.421761	Sleep Duration
rs8047587	16	53764710	G	0.578239	Sleep Duration
rs8050478	16	56086549	G	0.520782	Sleep Duration
rs8050478	16	56086549	A	0.479195	Sleep Duration
rs8065231	17	75443809	C	0.61206	Sleep Duration
rs8077967	17	83087978	C	0.711451	Sleep Duration
rs8077967	17	83087978	T	0.288539	Sleep Duration
rs8106503	19	11086210	T	0.843968	Sleep Duration
rs825458	12	124055244	A	0.463397	Sleep Duration
rs825458	12	124055244	G	0.536603	Sleep Duration
rs836901	19	20191585	C	0.788649	Sleep Duration
rs838909	12	124803102	G	0.505604	Sleep Duration
rs838909	12	124803102	A	0.494396	Sleep Duration
rs847649	7	102915564	C	0.54448	Circadian Rhythm
rs853410	6	4057804	G	0.918513	Sleep Duration
rs901746	11	47238768	A	0.611147	Sleep Duration
rs903269	10	30751588	C	0.605643	Sleep Duration
rs903269	10	30751588	T	0.394357	Sleep Duration
rs915416	1	34266383	G	0.671507	Sleep Duration
rs9277979	6	33326321	C	0.863718	Circadian Rhythm
rs9293529	5	89933318	C	0.515705	Sleep Duration
rs9293529	5	89933318	T	0.484295	Sleep Duration
rs9302635	16	72110275	T	0.714962	Sleep Duration
rs9304381	18	49631864	T	0.794423	Sleep Duration
rs9321171	6	129527490	T	0.410964	Sleep Duration
rs9321171	6	129527490	C	0.58902	Sleep Duration
rs9325144	12	38624871	C	0.735515	Circadian Rhythm
rs934197	2	21044589	G	0.746624	Sleep Duration
rs9345234	6	92452921	C	0.47589	Sleep Duration
rs9345234	6	92452921	A	0.52411	Sleep Duration
rs9346353	6	69780619	A	0.649168	Sleep Duration
rs9357620	6	13170402	T	0.766404	Circadian Rhythm
rs9362971	6	92447849	C	0.415701	Sleep Duration
rs9362971	6	92447849	T	0.584299	Sleep Duration
rs9367621	6	55175492	T	0.391932	Sleep Duration
rs9367621	6	55175492	A	0.608068	Sleep Duration
rs9369062	6	38469527	A	0.740459	Sleep Duration
rs9382445	6	55073176	T	0.621932	Sleep Duration
rs9382445	6	55073176	C	0.378066	Sleep Duration
rs9414801	10	63389329	GAA	0.420823	Sleep Duration
rs9414801	10	63389329	AAA	0.579173	Sleep Duration
rs9436116	1	150482248	T	0.581292	Circadian Rhythm
rs9436116	1	150482248	G	0.418708	Circadian Rhythm
rs9451146	6	89088960	C	0.806678	Sleep Duration
rs9464149	6	54849837	G	0.459545	Sleep Duration
rs9464149	6	54849837	T	0.540455	Sleep Duration
rs9479402	6	152814204	T	0.954222	Circadian Rhythm
rs9517132	13	97923589	C	0.647285	Sleep Duration
rs9517132	13	97923589	T	0.352676	Sleep Duration
rs9521597	13	110102320	T	0.822435	Sleep Duration
rs9531006	13	79977428	A	0.605932	Sleep Duration
rs9533521	13	43545322	T	0.605616	Sleep Duration
rs9565309	13	77002892	T	0.955096	Circadian Rhythm
rs9611417	22	40806223	C	0.993561	Circadian Rhythm
rs9641516	7	114379641	C	0.551893	Sleep Duration
rs9641516	7	114379641	G	0.448021	Sleep Duration
rs964184	11	116778201	C	0.815692	Sleep Duration
rs9644636	8	19967385	T	0.778504	Sleep Duration
rs970223	2	139752666	A	0.80169	Sleep Duration
rs970908	8	63936893	T	0.440844	Sleep Duration
rs970908	8	63936893	A	0.559156	Sleep Duration
rs9790314	3	161301770	C	0.590277	Circadian Rhythm
rs9790314	3	161301770	T	0.409723	Circadian Rhythm
rs9810253	3	123552245	C	0.662531	Sleep Duration
rs9843801	3	136281904	T	0.640821	Sleep Duration
rs9846736	3	31570286	G	0.682495	Sleep Duration
rs9903973	17	52493867	C	0.327803	Sleep Duration
rs9903973	17	52493867	T	0.672197	Sleep Duration
rs9906564	17	74419675	T	0.625527	Sleep Duration
rs9938160	16	56950678	T	0.677192	Sleep Duration
rs9961653	18	59100439	T	0.532663	Circadian Rhythm
rs9961653	18	59100439	C	0.467337	Circadian Rhythm
rs997109	2	209476705	T	0.456954	Sleep Duration
rs997109	2	209476705	C	0.543046	Sleep Duration
rs998606	10	113528381	A	0.847444	Sleep Duration

## Sheet: Supplemental Table 7
Supplemental Table 7. ASDE sleep deprivation genotypes. Sleep ratio is average ASDE minutes slept in genotype versus All of Us population. P-values were calculated by Mann Whitney test and adjusted for false discovery rate by Benjamini-Hochberg method. Adjusted P-value < 0.05 was considered statistically significant.
RSID-Genotype	Sleep Ratio	Lower_95%_CI	Upper_95%_CI	Unadjusted P-value	Adjusted P-value	Group
rs9961653-T/T	0.975324	0.964623	0.98614	1.2952e-06	0.00104264	Circadian Rhythm
rs1275539-T/T	0.969627	0.958379	0.980821	3.73417e-06	0.001503	Sleep Duration
rs13413639-A/A	0.968389	0.95613	0.981113	1.0298e-05	0.00276329	Sleep Duration
rs4613509-C/C	0.978148	0.967702	0.988336	2.88247e-05	0.0037293	Circadian Rhythm
rs3741521-G/G	0.974847	0.964079	0.985557	3.05763e-05	0.0037293	Sleep Duration
rs204474-C/C	0.977346	0.965714	0.989015	3.05763e-05	0.0037293	Sleep Duration
rs6438802-C/C	0.975154	0.963804	0.986646	3.24287e-05	0.0037293	Sleep Duration
rs35577563-G/G	0.978756	0.967457	0.990374	4.34044e-05	0.00436756	Sleep Duration
rs4631704-C/C	0.97935	0.968805	0.989926	6.48095e-05	0.005621	Sleep Duration
rs10823730-T/T	0.973151	0.961716	0.983997	8.11867e-05	0.005621	Sleep Duration
rs2281718-A/A	0.978688	0.967722	0.989607	8.58539e-05	0.005621	Sleep Duration
rs11122454-C/C	0.978518	0.967472	0.98936	8.58539e-05	0.005621	Sleep Duration
rs4846913-C/C	0.979778	0.968961	0.990466	9.07739e-05	0.005621	Sleep Duration
rs10028410-C/C	0.980645	0.970212	0.990752	0.000101423	0.00583185	Sleep Duration
rs9293529-T/T	0.977478	0.96537	0.989123	0.000140891	0.0070886	Sleep Duration
rs12598569-C/C	0.98038	0.970101	0.990893	0.000140891	0.0070886	Sleep Duration
rs7644809-T/T	0.981172	0.970425	0.992214	0.000184414	0.00873256	Sleep Duration
rs10987006-C/C	0.97963	0.967893	0.991131	0.000205134	0.00917407	Sleep Duration
rs3826692-A/A	0.978724	0.968244	0.989217	0.000240352	0.0101833	Sleep Duration
rs2239557-C/C	0.983155	0.971367	0.993895	0.000253301	0.0101954	Circadian Rhythm
rs9790314-C/C	0.982947	0.972308	0.993239	0.000266901	0.0102312	Circadian Rhythm
rs2965169-C/C	0.979737	0.967873	0.992109	0.000403086	0.0147493	Sleep Duration
rs7809370-G/G	0.98223	0.970794	0.992859	0.000469159	0.014912	Circadian Rhythm
rs113964240-C/C	0.982591	0.972005	0.993348	0.00051868	0.014912	Circadian Rhythm
rs34786000-G/G	0.98001	0.968605	0.991235	0.000446087	0.014912	Sleep Duration
rs1517572-A/A	0.980433	0.969585	0.991138	0.00049334	0.014912	Sleep Duration
rs825458-A/A	0.982122	0.971863	0.991988	0.00049334	0.014912	Sleep Duration
rs2287838-G/G	0.979348	0.967534	0.990877	0.00051868	0.014912	Sleep Duration
rs6765270-G/G	0.983087	0.972793	0.993134	0.000573038	0.0153765	Circadian Rhythm
rs2215161-T/T	0.982291	0.972299	0.992173	0.000573038	0.0153765	Sleep Duration
rs66571810-T/T	0.984506	0.974396	0.994428	0.000602164	0.0156368	Sleep Duration
rs4075349-T/T	0.983025	0.971548	0.993839	0.000632663	0.0159154	Sleep Duration
rs2197308-A/A	0.984146	0.973543	0.994465	0.000664594	0.0162121	Circadian Rhythm
rs10070616-C/C	0.98643	0.976049	0.996319	0.000698018	0.0165266	Circadian Rhythm
rs2303100-C/C	0.979724	0.96808	0.991348	0.000732999	0.016859	Sleep Duration
rs4595586-A/A	0.982608	0.971726	0.993842	0.000769603	0.0171147	Circadian Rhythm
rs258-C/C	0.979776	0.96822	0.991309	0.000807897	0.0171147	Sleep Duration
rs10079421-T/T	0.981769	0.970202	0.993042	0.000807897	0.0171147	Sleep Duration
rs2926621-T/T	0.985117	0.974653	0.994914	0.000847953	0.0175026	Sleep Duration
rs3731570-C/C	0.983563	0.973137	0.994004	0.000979442	0.0187726	Circadian Rhythm
rs2192528-G/G	0.985046	0.975321	0.994687	0.000933648	0.0187726	Sleep Duration
rs6511721-A/A	0.983828	0.97398	0.993627	0.000979442	0.0187726	Sleep Duration
rs4803748-T/T	0.980717	0.968554	0.992806	0.0011842	0.0221694	Sleep Duration
rs4535301-G/G	0.985507	0.974801	0.996245	0.00136299	0.0249365	Sleep Duration
rs1115189-C/C	0.986401	0.975162	0.997373	0.00149567	0.0267559	Sleep Duration
rs9641516-C/C	0.985399	0.974907	0.996099	0.00188112	0.0329196	Sleep Duration
rs1058029-A/A	0.983336	0.972391	0.993874	0.0019684	0.0337141	Sleep Duration
rs2287922-G/G	0.984849	0.974164	0.995631	0.00235598	0.0387054	Sleep Duration
rs41501452-G/G	0.98192	0.969946	0.993213	0.00235598	0.0387054	Sleep Duration
rs11684176-C/C	0.985652	0.975497	0.995823	0.00269122	0.0427153	Circadian Rhythm
rs196974-A/A	0.987573	0.977176	0.998229	0.00281231	0.0427153	Circadian Rhythm
rs11165922-T/T	0.9836	0.972436	0.994848	0.00281231	0.0427153	Sleep Duration
rs13225495-A/A	0.986417	0.976112	0.996965	0.00281231	0.0427153	Sleep Duration
rs10992865-A/A	0.987087	0.976552	0.997679	0.00293835	0.0438032	Sleep Duration
rs12705972-T/T	0.985045	0.975047	0.995655	0.00306953	0.0449268	Sleep Duration
rs35866622-C/C	0.984914	0.974368	0.995558	0.00334804	0.0481281	Sleep Duration
rs11672103-C/C	0.984774	0.972822	0.996184	0.00432718	0.0611119	Sleep Duration
rs1147813-T/T	0.988694	0.978508	0.998323	0.00533407	0.0740333	Circadian Rhythm
rs970908-A/A	0.986241	0.974878	0.99828	0.00579289	0.0777212	Sleep Duration
rs10173260-T/T	0.983536	0.972195	0.994991	0.00579289	0.0777212	Sleep Duration
rs12705982-CCTCTTTTCTCAAATGTGCTGGGGGAAAAAATATCACAAGAAGTCT/CCTCTTTTCTCAAATGTGCTGGGGGAAAAAATATCACAAGAAGTCT	0.986643	0.976427	0.996959	0.00603538	0.0796472	Sleep Duration
rs2004862-T/T	0.985901	0.975752	0.996247	0.00628698	0.0803337	Circadian Rhythm
rs1266469-A/A	0.989041	0.978603	0.999295	0.00628698	0.0803337	Sleep Duration
rs4295623-T/T	0.988788	0.97819	0.999507	0.00739048	0.0915282	Circadian Rhythm
rs4538155-C/C	0.984996	0.974096	0.996444	0.00739048	0.0915282	Sleep Duration
rs7313797-C/C	0.986795	0.976736	0.996544	0.0080049	0.0976356	Sleep Duration
rs10505258-C/C	0.989949	0.979583	0.999892	0.00866468	0.103643	Sleep Duration
rs4960162-C/C	0.988968	0.977988	0.999652	0.00901245	0.103643	Sleep Duration
rs4387433-G/G	0.98606	0.974618	0.99689	0.00901245	0.103643	Sleep Duration
rs2644135-C/C	0.98737	0.974549	0.999838	0.00901245	0.103643	Sleep Duration
rs405509-G/G	0.989242	0.977904	1.00027	0.00974561	0.108747	Sleep Duration
rs9644636-T/T	0.989052	0.979217	0.99887	0.00974561	0.108747	Sleep Duration
rs1412139-G/G	0.988405	0.978858	0.997982	0.0101318	0.108747	Sleep Duration
rs171695-T/T	0.987534	0.97586	0.999171	0.0101318	0.108747	Sleep Duration
rs4767550-A/A	0.987401	0.976297	0.999022	0.0101318	0.108747	Sleep Duration
rs5888-G/G	0.987706	0.9772	0.99783	0.0105315	0.110102	Sleep Duration
rs6606725-A/A	0.98759	0.977571	0.997535	0.0105315	0.110102	Sleep Duration
rs7115856-A/A	0.989783	0.97829	1.00154	0.0109451	0.11153	Sleep Duration
rs4592416-A/A	0.989742	0.977961	1.00152	0.0109451	0.11153	Sleep Duration
rs997109-T/T	0.984571	0.973168	0.995714	0.0113732	0.114443	Sleep Duration
rs1733410-G/G	0.98923	0.978207	0.999866	0.0127478	0.125147	Circadian Rhythm
rs269054-T/T	0.990353	0.979768	1.00047	0.0127478	0.125147	Sleep Duration
rs7626868-T/T	0.987737	0.977372	0.998545	0.0132377	0.125369	Sleep Duration
rs7316486-G/G	0.988576	0.979088	0.997915	0.0132377	0.125369	Sleep Duration
rs365663-G/G	0.988637	0.977017	1.00024	0.0132377	0.125369	Sleep Duration
rs4821940-T/T	0.988416	0.978725	0.998058	0.0137441	0.127172	Circadian Rhythm
rs11682175-T/T	0.988417	0.978525	0.998553	0.0137441	0.127172	Sleep Duration
rs35125029-G/G	0.988561	0.978121	0.998914	0.0142676	0.130516	Circadian Rhythm
rs10821168-C/C	0.990773	0.980011	1.00188	0.0148085	0.133942	Sleep Duration
rs174545-C/C	0.990816	0.979688	1.00171	0.0153675	0.137453	Sleep Duration
rs10102352-A/A	0.986478	0.97531	0.997802	0.0159449	0.139518	Sleep Duration
rs6034146-A/A	0.99023	0.979665	1.00022	0.0159449	0.139518	Sleep Duration
rs7794273-G/G	0.985754	0.974065	0.99805	0.0165413	0.14318	Sleep Duration
rs174551-T/T	0.991113	0.9803	1.00197	0.0171573	0.146932	Sleep Duration
rs1969363-G/G	0.990007	0.979031	1.00092	0.0177933	0.149204	Circadian Rhythm
rs11128505-A/A	0.988701	0.978362	0.99921	0.0177933	0.149204	Sleep Duration
rs11643715-C/C	0.990233	0.980082	1.00065	0.0184498	0.151552	Sleep Duration
rs11130227-A/A	0.989168	0.978919	0.999454	0.0184498	0.151552	Sleep Duration
rs4490330-G/G	0.991829	0.980429	1.00314	0.0191274	0.153976	Sleep Duration
rs17137124-T/T	0.987998	0.977214	0.998748	0.0191274	0.153976	Sleep Duration
rs35800-G/G	0.990482	0.978713	1.00173	0.0205482	0.16217	Sleep Duration
rs102274-T/T	0.991326	0.980591	1.00236	0.0205482	0.16217	Sleep Duration
rs36005900-G/G	0.991201	0.981311	1.00124	0.0220602	0.170754	Sleep Duration
rs4297946-C/C	0.989959	0.9793	1.00146	0.0220602	0.170754	Sleep Duration
rs6800190-C/C	0.988019	0.976397	0.999831	0.0228518	0.175197	Sleep Duration
rs289055-A/A	0.990666	0.98087	1.00033	0.023668	0.176415	Circadian Rhythm
rs2006810-C/C	0.991963	0.979926	1.00335	0.023668	0.176415	Sleep Duration
rs6717858-C/C	0.990061	0.980198	0.999944	0.023668	0.176415	Sleep Duration
rs11715894-A/A	0.990477	0.979927	1.0007	0.0245094	0.18101	Circadian Rhythm
rs10421649-T/T	0.990333	0.978315	1.00197	0.0262702	0.190518	Sleep Duration
rs78308718-T/T	0.992317	0.981714	1.00274	0.0262702	0.190518	Sleep Duration
rs12822662-G/G	0.990595	0.980731	1.00037	0.0271909	0.193705	Circadian Rhythm
rs174537-G/G	0.991459	0.980509	1.00231	0.0271909	0.193705	Sleep Duration
rs699263-T/T	0.990519	0.979277	1.00136	0.0281392	0.195277	Sleep Duration
rs72740818-G/G	0.991548	0.981571	1.00138	0.0281392	0.195277	Sleep Duration
rs148815760-G/G	0.991777	0.981641	1.00204	0.0281392	0.195277	Sleep Duration
rs4948275-C/C	0.989249	0.979287	0.999282	0.029116	0.19863	Sleep Duration
rs6909225-G/G	0.991674	0.981017	1.00206	0.029116	0.19863	Sleep Duration
rs13234407-A/A	0.992123	0.982016	1.00209	0.0301218	0.203765	Sleep Duration
rs10953765-G/G	0.990409	0.979875	1.00085	0.0322232	0.214377	Sleep Duration
rs12963463-CG/CG	0.989062	0.975922	1.00113	0.0322232	0.214377	Sleep Duration
rs2389217-T/T	0.992153	0.98213	1.00221	0.0333202	0.216312	Circadian Rhythm
rs9903973-T/T	0.991287	0.980181	1.00206	0.0333202	0.216312	Sleep Duration
rs1447523-A/A	0.988424	0.977479	0.99933	0.0333202	0.216312	Sleep Duration
rs34354917-C/C	0.991669	0.98153	1.00161	0.034449	0.221851	Sleep Duration
rs10228350-A/A	0.991448	0.981784	1.00131	0.0356103	0.222219	Sleep Duration
rs1892172-A/A	0.99071	0.980071	1.00121	0.0356103	0.222219	Sleep Duration
rs540431-G/G	0.993256	0.98184	1.00415	0.0356103	0.222219	Sleep Duration
rs2820313-G/G	0.991166	0.978646	1.00374	0.0356103	0.222219	Sleep Duration
rs2398144-A/A	0.991074	0.980064	1.00251	0.0368048	0.224454	Circadian Rhythm
rs7228159-A/A	0.989176	0.977106	1.00076	0.0368048	0.224454	Sleep Duration
rs11567976-C/C	0.99027	0.978827	1.00141	0.0368048	0.224454	Sleep Duration
rs5758511-G/G	0.991817	0.982033	1.00169	0.0380333	0.228484	Sleep Duration
rs11249965-C/C	0.992194	0.97956	1.00461	0.0380333	0.228484	Sleep Duration
rs12310956-A/A	0.991815	0.981613	1.00169	0.0392965	0.22923	Circadian Rhythm
rs13084543-G/G	0.991307	0.981002	1.00181	0.0392965	0.22923	Sleep Duration
rs9321171-C/C	0.990757	0.98088	1.00058	0.0392965	0.22923	Sleep Duration
rs12988758-T/T	0.991206	0.981104	1.00145	0.0392965	0.22923	Sleep Duration
rs12246842-G/G	0.989448	0.978973	1.00041	0.0405952	0.233422	Sleep Duration
rs2691586-T/T	0.991621	0.981172	1.00219	0.0405952	0.233422	Sleep Duration
rs61931739-C/C	0.992278	0.981912	1.00242	0.04193	0.23604	Circadian Rhythm
rs7103780-G/G	0.989749	0.9793	1.00021	0.04193	0.23604	Sleep Duration
rs9464149-T/T	0.992647	0.981782	1.00334	0.04193	0.23604	Sleep Duration
rs838909-G/G	0.990543	0.980243	1.00048	0.0433019	0.238753	Sleep Duration
rs17737465-A/A	0.991826	0.981398	1.00208	0.0433019	0.238753	Sleep Duration
rs12965067-C/C	0.99312	0.982189	1.00365	0.0433019	0.238753	Sleep Duration
rs1229762-T/T	0.991368	0.981537	1.0013	0.0461594	0.25107	Sleep Duration
rs1229761-A/A	0.991333	0.981504	1.00135	0.0461594	0.25107	Sleep Duration
rs1342711-A/A	0.992451	0.982682	1.00207	0.0476468	0.255704	Sleep Duration
rs7750288-A/A	0.991027	0.980561	1.00167	0.0476468	0.255704	Sleep Duration
rs12135996-G/G	0.99188	0.981874	1.00196	0.0491742	0.258727	Sleep Duration
rs6016534-T/T	0.99216	0.981601	1.00386	0.0491742	0.258727	Sleep Duration
rs10983391-A/A	0.992301	0.981947	1.0025	0.0491742	0.258727	Sleep Duration
rs2341534-C/C	0.992644	0.981773	1.00302	0.0507425	0.265245	Circadian Rhythm
rs1111341-T/T	0.98922	0.976736	1.00153	0.0523525	0.270152	Sleep Duration
rs7686205-A/A	0.992601	0.983131	1.00252	0.0523525	0.270152	Sleep Duration
rs4804573-A/A	0.989883	0.978938	1.00106	0.054005	0.275152	Sleep Duration
rs7679068-T/T	0.99241	0.982377	1.00199	0.054005	0.275152	Sleep Duration
rs72720396-A/A	0.993056	0.983118	1.00321	0.0557008	0.280245	Circadian Rhythm
rs5969701-G/G	0.991247	0.981358	1.00102	0.0557008	0.280245	Circadian Rhythm
rs57537843-G/G	0.991987	0.981359	1.0028	0.0574407	0.287203	Sleep Duration
rs9325144-C/C	0.991773	0.981457	1.0023	0.0592256	0.2943	Circadian Rhythm
rs34006994-T/T	0.992953	0.98215	1.00352	0.0610562	0.29788	Sleep Duration
rs1989903-G/G	0.992153	0.982314	1.00194	0.0610562	0.29788	Sleep Duration
rs2860511-A/A	0.989205	0.976915	1.00127	0.0610562	0.29788	Sleep Duration
rs1260326-C/C	0.9912	0.981191	1.00169	0.0629335	0.30519	Sleep Duration
rs7903921-A/A	0.992389	0.979787	1.005	0.0648583	0.30894	Sleep Duration
rs6857-C/C	0.99313	0.982736	1.00315	0.0648583	0.30894	Sleep Duration
rs4642942-G/G	0.992854	0.982665	1.00288	0.0648583	0.30894	Sleep Duration
rs10262103-A/A	0.9926	0.982857	1.00252	0.0688536	0.324135	Sleep Duration
rs9345234-A/A	0.988824	0.97758	1.0003	0.0688536	0.324135	Sleep Duration
rs12927162-A/A	0.993786	0.982893	1.00431	0.0709258	0.326259	Circadian Rhythm
rs4300861-C/C	0.991999	0.981617	1.00262	0.0709258	0.326259	Sleep Duration
rs7965852-A/A	0.993981	0.982716	1.00488	0.0709258	0.326259	Sleep Duration
rs7896356-T/T	0.992274	0.980903	1.00374	0.0709258	0.326259	Sleep Duration
rs4926854-C/C	0.99154	0.981371	1.00192	0.0730489	0.332228	Sleep Duration
rs265981-G/G	0.991978	0.981208	1.00253	0.0730489	0.332228	Sleep Duration
rs1595824-C/C	0.991144	0.980326	1.00187	0.0752237	0.336417	Circadian Rhythm
rs4245791-T/T	0.99243	0.981871	1.00241	0.0752237	0.336417	Sleep Duration
rs112875651-G/G	0.993691	0.982766	1.00419	0.0752237	0.336417	Sleep Duration
rs1075265-G/G	0.993567	0.982748	1.00398	0.0797319	0.346942	Circadian Rhythm
rs12547604-G/G	0.992881	0.983149	1.00246	0.0797319	0.346942	Circadian Rhythm
rs369756-G/G	0.994108	0.98388	1.00424	0.0797319	0.346942	Sleep Duration
rs2000813-CAA/CAA	0.993348	0.982963	1.00361	0.0797319	0.346942	Sleep Duration
rs769449-G/G	0.993807	0.983518	1.00375	0.0797319	0.346942	Sleep Duration
rs9517132-T/T	0.991205	0.98128	1.00114	0.0820671	0.355183	Sleep Duration
rs35160687-C/C	0.991902	0.981181	1.00269	0.0869036	0.372114	Sleep Duration
rs55658675-C/C	0.992425	0.982304	1.00221	0.0869036	0.372114	Sleep Duration
rs731716-G/G	0.992487	0.982023	1.00286	0.0894068	0.378803	Sleep Duration
rs7778250-A/A	0.992255	0.982236	1.00245	0.0894068	0.378803	Sleep Duration
rs76681500-G/G	0.994008	0.98392	1.00395	0.0919678	0.381619	Circadian Rhythm & Sleep Duration
rs76681500-G/G	0.994008	0.983889	1.00397	0.0919678	0.381619	Circadian Rhythm & Sleep Duration
rs28456-A/A	0.993648	0.983347	1.00427	0.0919678	0.381619	Sleep Duration
rs6982502-T/T	0.992089	0.982061	1.00207	0.0919678	0.381619	Sleep Duration
rs6466488-A/A	0.992504	0.982497	1.00243	0.0945873	0.386512	Sleep Duration
rs62508246-G/G	0.99472	0.984443	1.00519	0.0945873	0.386512	Sleep Duration
rs12518468-T/T	0.993758	0.98349	1.00388	0.0945873	0.386512	Sleep Duration
rs7012814-G/G	0.992135	0.982331	1.00219	0.0972663	0.393464	Sleep Duration
rs1659684-C/C	0.994719	0.984567	1.00481	0.0972663	0.393464	Sleep Duration
rs4360309-T/T	0.992733	0.981645	1.00391	0.100006	0.40052	Sleep Duration
rs1367117-G/G	0.993225	0.983187	1.00315	0.100006	0.40052	Sleep Duration
rs62436127-G/G	0.993618	0.983516	1.00385	0.105669	0.407001	Circadian Rhythm
rs2042126-T/T	0.992923	0.982744	1.00329	0.102806	0.407001	Sleep Duration
rs4603816-T/T	0.993407	0.982971	1.00343	0.102806	0.407001	Sleep Duration
rs4778087-A/A	0.993847	0.984121	1.00348	0.105669	0.407001	Sleep Duration
rs17427571-G/G	0.990267	0.979319	1.00128	0.105669	0.407001	Sleep Duration
rs2495477-G/G	0.993644	0.981788	1.00584	0.105669	0.407001	Sleep Duration
rs662138-C/C	0.99412	0.98448	1.0037	0.105669	0.407001	Sleep Duration
rs2079070-G/G	0.994104	0.983818	1.00419	0.105669	0.407001	Sleep Duration
rs934197-G/G	0.993385	0.983677	1.00325	0.111583	0.427735	Sleep Duration
rs12401997-C/C	0.993543	0.982978	1.00414	0.114637	0.431227	Sleep Duration
rs62240987-G/G	0.993176	0.98302	1.00343	0.114637	0.431227	Sleep Duration
rs3110628-G/G	0.994632	0.984698	1.0043	0.114637	0.431227	Sleep Duration
rs2416963-T/T	0.99184	0.98031	1.00367	0.114637	0.431227	Sleep Duration
rs11250098-G/G	0.992192	0.981838	1.00263	0.117756	0.436836	Circadian Rhythm
rs11762784-A/A	0.994527	0.984046	1.00433	0.117756	0.436836	Sleep Duration
rs77684884-A/A	0.994235	0.984444	1.00423	0.117756	0.436836	Sleep Duration
rs1668331-T/T	0.994623	0.982945	1.00573	0.120941	0.446594	Sleep Duration
rs11208950-G/G	0.99483	0.983548	1.00596	0.124193	0.454434	Sleep Duration
rs2745826-A/A	0.993791	0.983262	1.00381	0.124193	0.454434	Sleep Duration
rs1787328-C/C	0.993027	0.982462	1.0039	0.127513	0.464471	Sleep Duration
rs61796569-C/C	0.995654	0.985161	1.00626	0.130902	0.474667	Sleep Duration
rs11162296-G/G	0.995369	0.98551	1.00526	0.13436	0.482856	Circadian Rhythm
rs7616632-T/T	0.994065	0.983604	1.00416	0.13436	0.482856	Sleep Duration
rs2413712-G/G	0.994026	0.983191	1.00446	0.137888	0.493334	Sleep Duration
rs1478898-G/G	0.995163	0.984672	1.00571	0.141488	0.499551	Circadian Rhythm
rs13284938-C/C	0.9947	0.984626	1.0045	0.141488	0.499551	Sleep Duration
rs12336359-G/G	0.99564	0.985353	1.0059	0.141488	0.499551	Sleep Duration
rs9533521-T/T	0.993179	0.9835	1.0032	0.145159	0.503676	Sleep Duration
rs211800-G/G	0.995375	0.984355	1.00595	0.145159	0.503676	Sleep Duration
rs2454703-T/T	0.993191	0.982016	1.00411	0.145159	0.503676	Sleep Duration
rs8077967-C/C	0.993901	0.983827	1.00388	0.145159	0.503676	Sleep Duration
rs10761673-G/G	0.993986	0.983616	1.00416	0.148902	0.51225	Sleep Duration
rs17601612-G/G	0.994446	0.984506	1.00395	0.148902	0.51225	Sleep Duration
rs28601761-C/C	0.994736	0.98403	1.00517	0.152719	0.514389	Sleep Duration
rs4733156-A/A	0.994308	0.981605	1.00661	0.152719	0.514389	Sleep Duration
rs1564348-T/T	0.995229	0.985533	1.00465	0.152719	0.514389	Sleep Duration
rs1607227-G/G	0.994704	0.983657	1.00542	0.152719	0.514389	Sleep Duration
rs410649-G/G	0.995107	0.984122	1.00581	0.152719	0.514389	Sleep Duration
rs9346353-A/A	0.993943	0.983073	1.0049	0.15661	0.525297	Sleep Duration
rs12130871-A/A	0.994387	0.983903	1.00455	0.160576	0.529769	Sleep Duration
rs10947987-C/C	0.994229	0.983667	1.0043	0.160576	0.529769	Sleep Duration
rs6905288-G/G	0.994824	0.983599	1.00522	0.160576	0.529769	Sleep Duration
rs9362971-C/C	0.992108	0.980422	1.00332	0.160576	0.529769	Sleep Duration
rs55710412-C/C	0.994488	0.983844	1.00486	0.164617	0.540884	Sleep Duration
rs2282300-T/T	0.995248	0.985154	1.00535	0.168734	0.549922	Circadian Rhythm
rs13282541-C/C	0.995552	0.985382	1.00554	0.168734	0.549922	Sleep Duration
rs9369062-A/A	0.994673	0.984709	1.00461	0.172928	0.554609	Sleep Duration
rs73219758-G/G	0.995665	0.985804	1.00541	0.172928	0.554609	Sleep Duration
rs2072727-C/C	0.994782	0.984295	1.00513	0.172928	0.554609	Sleep Duration
rs17190618-A/A	0.995456	0.985599	1.00501	0.172928	0.554609	Sleep Duration
rs11139851-C/C	0.994449	0.984704	1.00462	0.177199	0.559394	Circadian Rhythm
rs11051119-T/T	0.994641	0.984518	1.00507	0.177199	0.559394	Sleep Duration
rs13141053-G/G	0.9943	0.98376	1.00481	0.177199	0.559394	Sleep Duration
rs4618068-C/C	0.995244	0.984831	1.0054	0.177199	0.559394	Sleep Duration
rs2117512-G/G	0.996502	0.984654	1.00778	0.181549	0.56646	Sleep Duration
rs2863957-C/C	0.994328	0.984135	1.00463	0.181549	0.56646	Sleep Duration
rs17285646-T/T	0.993238	0.982874	1.00382	0.181549	0.56646	Sleep Duration
rs12805304-T/T	0.995149	0.985086	1.00519	0.185977	0.573607	Circadian Rhythm
rs10268294-A/A	0.99657	0.986238	1.00653	0.185977	0.573607	Sleep Duration
rs7556815-G/G	0.994382	0.983772	1.00457	0.185977	0.573607	Sleep Duration
rs9357620-T/T	0.995783	0.986134	1.00525	0.190484	0.576466	Circadian Rhythm
rs62158211-G/G	0.995243	0.985048	1.00548	0.190484	0.576466	Circadian Rhythm & Sleep Duration
rs62158211-G/G	0.995243	0.985037	1.00554	0.190484	0.576466	Circadian Rhythm & Sleep Duration
rs10761674-C/C	0.994508	0.984036	1.00483	0.190484	0.576466	Sleep Duration
rs2486876-A/A	0.993638	0.982249	1.00495	0.190484	0.576466	Sleep Duration
rs10157197-G/G	0.993883	0.983569	1.00414	0.195072	0.577327	Circadian Rhythm
rs6582618-G/G	0.99567	0.98495	1.00618	0.195072	0.577327	Circadian Rhythm
rs4784256-A/A	0.993166	0.983528	1.00287	0.195072	0.577327	Circadian Rhythm
rs5969701-A/A	0.994302	0.983032	1.00615	0.195072	0.577327	Circadian Rhythm
rs2594136-A/A	0.994031	0.984209	1.00438	0.195072	0.577327	Sleep Duration
rs174560-T/T	0.994921	0.984447	1.0055	0.195072	0.577327	Sleep Duration
rs11689042-G/G	0.995246	0.985266	1.00513	0.19974	0.586827	Sleep Duration
rs1823125-A/A	0.994853	0.984416	1.00531	0.19974	0.586827	Sleep Duration
rs6691624-C/C	0.99445	0.983254	1.00539	0.204489	0.590013	Circadian Rhythm
rs11668327-G/G	0.995424	0.985453	1.00549	0.204489	0.590013	Sleep Duration
rs78797502-C/C	0.995824	0.98599	1.00541	0.204489	0.590013	Sleep Duration
rs180769-C/C	0.994582	0.983877	1.00513	0.204489	0.590013	Sleep Duration
rs2022003-A/A	0.993936	0.983984	1.00384	0.204489	0.590013	Sleep Duration
rs5117-T/T	0.994695	0.984526	1.00496	0.209319	0.597525	Sleep Duration
rs6737318-A/A	0.994512	0.984107	1.00462	0.209319	0.597525	Sleep Duration
rs7254248-A/A	0.994852	0.984927	1.00506	0.209319	0.597525	Sleep Duration
rs11152363-G/G	0.996018	0.985935	1.00598	0.214232	0.606454	Sleep Duration
rs9521597-T/T	0.994805	0.984908	1.00421	0.214232	0.606454	Sleep Duration
rs11774568-A/A	0.99424	0.982389	1.00561	0.219228	0.606454	Sleep Duration
rs1532085-A/A	0.993927	0.983281	1.00464	0.219228	0.606454	Sleep Duration
rs1021435-A/A	0.994339	0.982657	1.00565	0.219228	0.606454	Sleep Duration
rs76870658-T/T	0.995343	0.985718	1.00524	0.219228	0.606454	Sleep Duration
rs62442912-C/C	0.996373	0.985613	1.00648	0.219228	0.606454	Sleep Duration
rs62144584-T/T	0.996084	0.986263	1.00586	0.219228	0.606454	Sleep Duration
rs1263056-G/G	0.99691	0.985511	1.00805	0.219228	0.606454	Sleep Duration
rs10973207-G/G	0.996106	0.985917	1.00604	0.224306	0.616267	Sleep Duration
rs7137190-C/C	0.994195	0.984395	1.00352	0.224306	0.616267	Sleep Duration
rs12635074-T/T	0.99482	0.98454	1.00529	0.229468	0.621959	Circadian Rhythm
rs10268637-T/T	0.995146	0.983989	1.00666	0.229468	0.621959	Sleep Duration
rs651902-T/T	0.994754	0.98476	1.00461	0.229468	0.621959	Sleep Duration
rs2326816-C/C	0.994733	0.983629	1.00592	0.229468	0.621959	Sleep Duration
rs62158170-A/A	0.995058	0.98458	1.00542	0.234714	0.629816	Sleep Duration
rs62158206-T/T	0.99485	0.984379	1.00537	0.234714	0.629816	Sleep Duration
rs62140562-G/G	0.99674	0.986745	1.00644	0.234714	0.629816	Sleep Duration
rs7462612-C/C	0.995101	0.9849	1.00512	0.240044	0.637742	Sleep Duration
rs62141290-T/T	0.996169	0.985815	1.00656	0.240044	0.637742	Sleep Duration
rs151014368-G/G	0.995876	0.985502	1.00606	0.240044	0.637742	Sleep Duration
rs4783961-G/G	0.996547	0.984359	1.00806	0.245459	0.647852	Sleep Duration
rs10483350-A/A	0.995726	0.985738	1.00554	0.245459	0.647852	Sleep Duration
rs2128614-A/A	0.994667	0.984114	1.00529	0.25096	0.658054	Sleep Duration
rs1392817-G/G	0.995558	0.985073	1.00618	0.25096	0.658054	Sleep Duration
rs429358-T/T	0.995847	0.985609	1.00587	0.256545	0.664048	Sleep Duration
rs11892043-A/A	0.996818	0.986879	1.00623	0.256545	0.664048	Sleep Duration
rs12567114-G/G	0.996094	0.985801	1.0062	0.256545	0.664048	Sleep Duration
rs1243197-C/C	0.996415	0.985885	1.00671	0.256545	0.664048	Sleep Duration
rs7077580-G/G	0.99617	0.985454	1.00653	0.262217	0.674391	Sleep Duration
rs72804080-A/A	0.996593	0.986345	1.00659	0.262217	0.674391	Sleep Duration
rs11121022-A/A	0.995075	0.984947	1.0051	0.267974	0.680502	Circadian Rhythm
rs289727-T/T	0.996619	0.986973	1.00599	0.267974	0.680502	Sleep Duration
rs11076146-G/G	0.996088	0.985941	1.00584	0.267974	0.680502	Sleep Duration
rs1582888-A/A	0.995209	0.985094	1.0054	0.267974	0.680502	Sleep Duration
rs75804782-T/T	0.995743	0.985608	1.00599	0.279748	0.684489	Circadian Rhythm
rs34714364-G/G	0.997316	0.986994	1.00734	0.279748	0.684489	Circadian Rhythm
rs10888576-G/G	0.995181	0.985132	1.0051	0.279748	0.684489	Circadian Rhythm
rs6191-C/C	0.995151	0.984775	1.00589	0.273818	0.684489	Sleep Duration
rs330088-T/T	0.995913	0.985987	1.00551	0.273818	0.684489	Sleep Duration
rs217396-A/A	0.997067	0.985466	1.00802	0.273818	0.684489	Sleep Duration
rs2635383-T/T	0.995543	0.984117	1.00699	0.273818	0.684489	Sleep Duration
rs2353082-C/C	0.996499	0.986908	1.00592	0.273818	0.684489	Sleep Duration
rs17817288-A/A	0.996576	0.98546	1.00719	0.279748	0.684489	Sleep Duration
rs12448528-G/G	0.996728	0.986464	1.00714	0.279748	0.684489	Sleep Duration
rs3898938-C/C	0.996693	0.98661	1.00628	0.279748	0.684489	Sleep Duration
rs2112886-T/T	0.995659	0.986068	1.00552	0.279748	0.684489	Sleep Duration
rs35531607-T/T	0.994127	0.983467	1.00488	0.285765	0.690813	Sleep Duration
rs144625846-A/A	0.996466	0.986098	1.00652	0.285765	0.690813	Sleep Duration
rs2919869-G/G	0.996308	0.985944	1.00628	0.285765	0.690813	Sleep Duration
rs55994220-C/C	0.996308	0.986174	1.00633	0.285765	0.690813	Sleep Duration
rs11190970-G/G	0.997384	0.987273	1.00716	0.291868	0.697193	Sleep Duration
rs7923544-T/T	0.996507	0.98549	1.00684	0.291868	0.697193	Sleep Duration
rs12470989-A/A	0.996084	0.985946	1.00631	0.291868	0.697193	Sleep Duration
rs34731055-C/C	0.997212	0.987065	1.00726	0.291868	0.697193	Sleep Duration
rs12215241-G/G	0.995659	0.985569	1.00551	0.298059	0.707781	Sleep Duration
rs58953077-C/C	0.996687	0.985881	1.00735	0.298059	0.707781	Sleep Duration
rs289752-G/G	0.995325	0.984373	1.00616	0.304337	0.71012	Sleep Duration
rs7660883-G/G	0.995616	0.983164	1.00751	0.304337	0.71012	Sleep Duration
rs34349384-G/G	0.995762	0.985433	1.00629	0.304337	0.71012	Sleep Duration
rs2326816-T/T	0.997766	0.985978	1.00921	0.304337	0.71012	Sleep Duration
rs116219610-C/C	0.996577	0.986631	1.0062	0.304337	0.71012	Sleep Duration
rs289752-A/A	0.995332	0.984947	1.00563	0.304337	0.71012	Sleep Duration
rs55694368-G/G	0.996831	0.986871	1.00682	0.310702	0.716662	Circadian Rhythm
rs11708779-G/G	0.995725	0.984785	1.00652	0.310702	0.716662	Circadian Rhythm
rs7689238-C/C	0.995699	0.984338	1.00688	0.310702	0.716662	Sleep Duration
rs3823624-T/T	0.997306	0.987332	1.00747	0.310702	0.716662	Sleep Duration
rs12965577-G/G	0.996148	0.982964	1.00865	0.317154	0.721212	Circadian Rhythm
rs4784256-G/G	0.995102	0.984719	1.00552	0.317154	0.721212	Circadian Rhythm
rs11870935-G/G	0.995283	0.98495	1.00567	0.317154	0.721212	Sleep Duration
rs3776864-A/A	0.996462	0.986547	1.00607	0.317154	0.721212	Sleep Duration
rs11885663-C/C	0.996205	0.986193	1.00609	0.317154	0.721212	Sleep Duration
rs11763750-G/G	0.997494	0.987385	1.00724	0.323694	0.727859	Sleep Duration
rs8047587-G/G	0.996149	0.985749	1.0067	0.323694	0.727859	Sleep Duration
rs10888177-G/G	0.99508	0.984724	1.00537	0.323694	0.727859	Sleep Duration
rs60329942-G/G	0.99668	0.986122	1.00712	0.323694	0.727859	Sleep Duration
rs903269-T/T	0.997044	0.986057	1.00777	0.33032	0.738633	Sleep Duration
rs12607679-T/T	0.997056	0.986567	1.00755	0.33032	0.738633	Sleep Duration
rs700641-C/C	0.995453	0.984614	1.00585	0.337034	0.745364	Circadian Rhythm
rs17353355-CA/CA	0.996796	0.987075	1.00657	0.337034	0.745364	Sleep Duration
rs116197893-C/C	0.997176	0.986935	1.007	0.337034	0.745364	Sleep Duration
rs2764894-C/C	0.996721	0.986039	1.00703	0.337034	0.745364	Sleep Duration
rs3903032-A/A	0.996925	0.986857	1.00683	0.343835	0.758322	Sleep Duration
rs4547160-G/G	0.99681	0.986998	1.00633	0.350723	0.765817	Circadian Rhythm
rs111706465-A/A	0.996579	0.986432	1.0067	0.357698	0.765817	Circadian Rhythm
rs10266287-C/C	0.996437	0.986195	1.00666	0.350723	0.765817	Sleep Duration
rs10744213-G/G	0.995036	0.984492	1.00614	0.350723	0.765817	Sleep Duration
rs7559082-A/A	0.996852	0.986905	1.00683	0.357698	0.765817	Sleep Duration
rs1991556-G/G	0.996389	0.986332	1.00639	0.357698	0.765817	Sleep Duration
rs613872-T/T	0.995582	0.985722	1.00537	0.357698	0.765817	Sleep Duration
rs2231265-G/G	0.99766	0.987184	1.00767	0.357698	0.765817	Sleep Duration
rs13240994-TAGTC/TAGTC	0.996297	0.98612	1.00646	0.357698	0.765817	Sleep Duration
rs8038326-A/A	0.996601	0.986398	1.00687	0.357698	0.765817	Sleep Duration
rs12593988-G/G	0.997662	0.987588	1.00733	0.357698	0.765817	Sleep Duration
rs4715491-A/A	0.996066	0.98647	1.00591	0.36476	0.774753	Circadian Rhythm
rs2503182-G/G	0.997748	0.986927	1.00806	0.36476	0.774753	Sleep Duration
rs1168696-C/C	0.994904	0.984988	1.00523	0.36476	0.774753	Sleep Duration
rs12591373-G/G	0.996639	0.986714	1.00709	0.371908	0.785789	Sleep Duration
rs373032-A/A	0.997027	0.987011	1.00696	0.371908	0.785789	Sleep Duration
rs16854-C/C	0.996276	0.986268	1.00616	0.379142	0.794816	Sleep Duration
rs9451146-C/C	0.997887	0.987426	1.00795	0.379142	0.794816	Sleep Duration
rs13418402-A/A	0.99627	0.986169	1.00655	0.379142	0.794816	Sleep Duration
rs3996325-T/T	0.997248	0.986944	1.00722	0.386462	0.803881	Sleep Duration
rs9938160-T/T	0.996619	0.986067	1.00719	0.386462	0.803881	Sleep Duration
rs296363-G/G	0.997855	0.987892	1.00766	0.386462	0.803881	Sleep Duration
rs12635074-G/G	0.994532	0.983575	1.00571	0.393868	0.815073	Circadian Rhythm
rs61941676-C/C	0.996419	0.98625	1.00672	0.393868	0.815073	Sleep Duration
rs4941144-C/C	0.997181	0.986241	1.00816	0.401359	0.824219	Circadian Rhythm
rs2221285-C/C	0.997596	0.987317	1.00783	0.401359	0.824219	Sleep Duration
rs113322698-G/G	0.99636	0.986096	1.00671	0.401359	0.824219	Sleep Duration
rs62362510-A/A	0.997004	0.986726	1.00702	0.408935	0.8292	Circadian Rhythm
rs8050478-G/G	0.996948	0.986584	1.00696	0.408935	0.8292	Sleep Duration
rs74974644-G/G	0.9966	0.986465	1.0066	0.408935	0.8292	Sleep Duration
rs27190-C/C	0.995922	0.984115	1.00761	0.408935	0.8292	Sleep Duration
rs4276324-G/G	0.997665	0.987558	1.00761	0.408935	0.8292	Sleep Duration
rs2975734-G/G	0.997469	0.986063	1.0089	0.416595	0.838397	Circadian Rhythm
rs12441664-AC/AC	0.99738	0.987233	1.00736	0.416595	0.838397	Sleep Duration
rs7689303-G/G	0.99636	0.986681	1.00603	0.416595	0.838397	Sleep Duration
rs10194961-A/A	0.998436	0.988403	1.0085	0.424339	0.845528	Circadian Rhythm
rs10019234-G/G	0.998038	0.987663	1.008	0.424339	0.845528	Sleep Duration
rs17709034-C/C	0.997421	0.987566	1.00716	0.424339	0.845528	Sleep Duration
rs2777803-A/A	0.996558	0.986704	1.00621	0.424339	0.845528	Sleep Duration
rs11545787-G/G	0.998302	0.988269	1.00836	0.432167	0.852683	Circadian Rhythm
rs71440053-A/A	0.997524	0.987283	1.00756	0.432167	0.852683	Sleep Duration
rs7924896-T/T	0.995792	0.984845	1.00698	0.432167	0.852683	Sleep Duration
rs17635531-G/G	0.997764	0.987594	1.00772	0.432167	0.852683	Sleep Duration
rs111595851-CCCG/CCCG	0.998734	0.988166	1.00942	0.440078	0.859861	Sleep Duration
rs117535166-C/C	0.996561	0.986583	1.00669	0.440078	0.859861	Sleep Duration
rs2544681-A/A	0.997543	0.987413	1.00742	0.440078	0.859861	Sleep Duration
rs1873027-A/A	0.997483	0.986753	1.00835	0.440078	0.859861	Sleep Duration
rs139919599-A/A	0.996919	0.987056	1.00694	0.448071	0.867061	Sleep Duration
rs2245793-C/C	0.997092	0.987056	1.00673	0.448071	0.867061	Sleep Duration
rs3810143-C/C	0.998305	0.98896	1.00764	0.448071	0.867061	Sleep Duration
rs2014830-C/C	0.997588	0.986871	1.00785	0.448071	0.867061	Sleep Duration
rs11709706-T/T	0.996893	0.986226	1.00744	0.456147	0.870137	Circadian Rhythm
rs11774568-C/C	0.997911	0.988072	1.00781	0.456147	0.870137	Sleep Duration
rs4875540-A/A	0.997632	0.987857	1.00711	0.456147	0.870137	Sleep Duration
rs10166647-T/T	0.997469	0.987354	1.00785	0.456147	0.870137	Sleep Duration
rs6461337-C/C	0.995212	0.984838	1.00554	0.456147	0.870137	Sleep Duration
rs11065384-C/C	0.997225	0.986724	1.00731	0.456147	0.870137	Sleep Duration
rs11739656-C/C	0.997516	0.987449	1.00761	0.464303	0.87328	Sleep Duration
rs11065384-T/T	0.998069	0.986697	1.00901	0.464303	0.87328	Sleep Duration
rs13329140-G/G	0.996289	0.985796	1.00734	0.464303	0.87328	Sleep Duration
rs10173260-C/C	0.997913	0.987752	1.00811	0.464303	0.87328	Sleep Duration
rs62442903-G/G	0.998171	0.987983	1.00815	0.464303	0.87328	Sleep Duration
rs684818-T/T	0.997264	0.986196	1.00857	0.464303	0.87328	Sleep Duration
rs35099116-GAGAGAGAGAGAGT/GAGAGAGAGAGAGT	0.998598	0.988763	1.00796	0.47254	0.878509	Circadian Rhythm
rs312030-C/C	0.998275	0.988198	1.00829	0.47254	0.878509	Sleep Duration
rs11883686-A/A	0.997842	0.987732	1.00781	0.47254	0.878509	Sleep Duration
rs2012796-G/G	0.997263	0.987085	1.00752	0.47254	0.878509	Sleep Duration
rs7308864-G/G	0.997373	0.987217	1.00728	0.47254	0.878509	Sleep Duration
rs114926146-CG/CG	0.997887	0.987394	1.0079	0.480857	0.883766	Sleep Duration
rs2298969-G/G	0.997519	0.987281	1.00749	0.480857	0.883766	Sleep Duration
rs11683355-C/C	0.997693	0.987902	1.00732	0.480857	0.883766	Sleep Duration
rs7218593-C/C	0.997479	0.987807	1.00724	0.480857	0.883766	Sleep Duration
rs59779556-G/G	0.99775	0.987667	1.00761	0.480857	0.883766	Sleep Duration
rs2350702-T/T	0.995544	0.985106	1.00578	0.489252	0.895109	Circadian Rhythm
rs9414801-AAA/AAA	0.998287	0.987271	1.00889	0.489252	0.895109	Sleep Duration
rs180360-A/A	0.997108	0.986563	1.0076	0.497727	0.904447	Sleep Duration
rs686030-A/A	0.997736	0.987458	1.0078	0.497727	0.904447	Sleep Duration
rs10491242-A/A	0.997867	0.987577	1.00797	0.497727	0.904447	Sleep Duration
rs196974-G/G	0.996011	0.985675	1.00701	0.506278	0.909719	Circadian Rhythm
rs12740374-G/G	0.99902	0.988483	1.00948	0.506278	0.909719	Sleep Duration
rs9810253-C/C	0.998082	0.987887	1.00817	0.506278	0.909719	Sleep Duration
rs1182841-G/G	0.99771	0.987377	1.00801	0.506278	0.909719	Sleep Duration
rs12611523-G/G	0.99814	0.986847	1.00918	0.506278	0.909719	Sleep Duration
rs17111503-A/A	0.996352	0.986156	1.00664	0.514906	0.917035	Sleep Duration
rs261291-C/C	0.995796	0.985406	1.00629	0.514906	0.917035	Sleep Duration
rs1380703-A/A	0.999927	0.98946	1.01032	0.514906	0.917035	Sleep Duration
rs78484886-A/A	0.997949	0.987824	1.00814	0.514906	0.917035	Sleep Duration
rs1138429-A/A	0.998399	0.987742	1.00871	0.523611	0.928428	Sleep Duration
rs8041815-A/A	0.997878	0.987191	1.00831	0.523611	0.928428	Sleep Duration
rs117530689-C/C	0.997764	0.987923	1.00759	0.532389	0.93575	Circadian Rhythm
rs61905706-G/G	0.998015	0.988289	1.00752	0.532389	0.93575	Sleep Duration
rs676210-G/G	0.998547	0.988724	1.00833	0.532389	0.93575	Sleep Duration
rs34920942-C/C	0.996016	0.985485	1.00694	0.532389	0.93575	Sleep Duration
rs12140153-G/G	0.997209	0.987194	1.00716	0.550168	0.938316	Circadian Rhythm & Sleep Duration
rs12140153-G/G	0.997209	0.987477	1.00723	0.550168	0.938316	Circadian Rhythm & Sleep Duration
rs103294-C/C	0.997589	0.987211	1.0079	0.541242	0.938316	Sleep Duration
rs2519093-C/C	0.997686	0.987263	1.00787	0.541242	0.938316	Sleep Duration
rs4801157-C/C	0.997829	0.987904	1.00803	0.541242	0.938316	Sleep Duration
rs11741688-C/C	0.999082	0.988409	1.00979	0.541242	0.938316	Sleep Duration
rs11648003-A/A	0.997929	0.988068	1.00771	0.541242	0.938316	Sleep Duration
rs997109-C/C	0.998557	0.988204	1.00886	0.550168	0.938316	Sleep Duration
rs1800777-G/G	0.99782	0.988002	1.00766	0.550168	0.938316	Sleep Duration
rs1167514-A/A	0.997711	0.987722	1.00767	0.550168	0.938316	Sleep Duration
rs146580409-C/C	0.997605	0.987772	1.00746	0.550168	0.938316	Sleep Duration
rs61985058-C/C	0.998464	0.988538	1.00832	0.550168	0.938316	Sleep Duration
rs7528419-AG/AG	0.999222	0.988529	1.00941	0.550168	0.938316	Sleep Duration
rs34556183-A/A	0.997975	0.987781	1.00787	0.550168	0.938316	Sleep Duration
rs60595248-G/G	0.999118	0.988561	1.0093	0.559166	0.939278	Sleep Duration
rs6439701-C/C	0.997768	0.986769	1.00844	0.559166	0.939278	Sleep Duration
rs7534398-T/T	0.997812	0.987862	1.00795	0.559166	0.939278	Sleep Duration
rs201269048-TG/TG	0.998626	0.988562	1.00806	0.559166	0.939278	Sleep Duration
rs11928693-G/G	0.999145	0.989051	1.00895	0.568234	0.939278	Sleep Duration
rs57234495-G/G	0.99918	0.98869	1.00929	0.568234	0.939278	Sleep Duration
rs2908873-C/C	0.996736	0.986906	1.00685	0.568234	0.939278	Sleep Duration
rs2714658-G/G	0.999047	0.988608	1.00941	0.568234	0.939278	Sleep Duration
rs2820313-A/A	0.998536	0.988715	1.00828	0.568234	0.939278	Sleep Duration
rs75539574-A/A	0.997988	0.987925	1.00816	0.568234	0.939278	Sleep Duration
rs4778087-C/C	0.996626	0.985703	1.007	0.568234	0.939278	Sleep Duration
rs13226650-A/A	0.998069	0.987995	1.00843	0.568234	0.939278	Sleep Duration
rs6589813-GTATGTATGTG/GTATGTATGTG	0.997126	0.985778	1.00827	0.568234	0.939278	Sleep Duration
rs7187278-T/T	0.998426	0.988191	1.00862	0.568234	0.939278	Sleep Duration
rs6586891-A/A	0.998322	0.987601	1.00888	0.568234	0.939278	Sleep Duration
rs77641763-C/C	0.998458	0.988482	1.00843	0.577372	0.94086	Circadian Rhythm
rs117204535-C/C	0.998576	0.988701	1.00852	0.577372	0.94086	Sleep Duration
rs56028521-G/G	0.998128	0.988168	1.00824	0.577372	0.94086	Sleep Duration
rs34006994-C/C	0.997264	0.987172	1.00736	0.577372	0.94086	Sleep Duration
rs11137148-C/C	0.998217	0.98823	1.00813	0.577372	0.94086	Sleep Duration
rs17401208-A/A	0.998062	0.987911	1.00815	0.577372	0.94086	Sleep Duration
rs16834426-G/G	0.998938	0.988745	1.00898	0.577372	0.94086	Sleep Duration
rs10947987-T/T	0.996199	0.985371	1.00662	0.586579	0.944393	Sleep Duration
rs16893522-G/G	0.997595	0.987104	1.00757	0.586579	0.944393	Sleep Duration
rs10888177-A/A	0.997069	0.986654	1.0072	0.586579	0.944393	Sleep Duration
rs6426881-C/C	0.998372	0.988183	1.00856	0.586579	0.944393	Sleep Duration
rs12463754-C/C	0.997873	0.988008	1.00765	0.586579	0.944393	Sleep Duration
rs61905084-T/T	0.997208	0.98726	1.00732	0.586579	0.944393	Sleep Duration
rs2975734-C/C	0.999644	0.990194	1.00886	0.595854	0.947949	Circadian Rhythm
rs10788873-T/T	0.99644	0.986691	1.00673	0.595854	0.947949	Circadian Rhythm
rs371681307-C/C	0.998497	0.98843	1.00833	0.595854	0.947949	Circadian Rhythm
rs12791153-A/A	0.998893	0.988495	1.00884	0.595854	0.947949	Sleep Duration
rs10267417-C/C	0.998124	0.988144	1.00793	0.595854	0.947949	Sleep Duration
rs79108221-C/C	0.998103	0.988337	1.00783	0.595854	0.947949	Sleep Duration
rs432925-G/G	0.996951	0.986841	1.00714	0.6146	0.949622	Circadian Rhythm
rs61980273-G/G	0.998285	0.988362	1.00859	0.605194	0.949622	Sleep Duration
rs111767129-C/C	0.998575	0.988488	1.0085	0.605194	0.949622	Sleep Duration
rs187579-A/A	0.997486	0.987326	1.0076	0.605194	0.949622	Sleep Duration
rs11664536-T/T	0.997827	0.9876	1.00802	0.605194	0.949622	Sleep Duration
rs112434994-G/G	0.998974	0.988952	1.00832	0.605194	0.949622	Sleep Duration
rs1985825-C/C	0.998264	0.987237	1.00929	0.6146	0.949622	Sleep Duration
rs540431-A/A	0.997281	0.986313	1.00865	0.6146	0.949622	Sleep Duration
rs4490330-A/A	0.996876	0.986586	1.00704	0.6146	0.949622	Sleep Duration
rs651902-C/C	0.998453	0.986869	1.0099	0.6146	0.949622	Sleep Duration
rs78595622-A/A	0.998227	0.988437	1.00797	0.6146	0.949622	Sleep Duration
rs4767550-G/G	0.998618	0.987855	1.00897	0.6146	0.949622	Sleep Duration
rs157582-C/C	0.997713	0.987215	1.00801	0.6146	0.949622	Sleep Duration
rs12606995-G/G	0.998067	0.987616	1.00876	0.6146	0.949622	Sleep Duration
rs7217264-G/G	0.998118	0.988146	1.00807	0.6146	0.949622	Sleep Duration
rs76775274-T/T	0.99883	0.9886	1.00897	0.624069	0.949671	Circadian Rhythm
rs10493596-C/C	0.997626	0.987691	1.00734	0.624069	0.949671	Circadian Rhythm
rs62061734-T/T	0.99803	0.987749	1.00824	0.624069	0.949671	Sleep Duration
rs11609896-A/A	0.998957	0.988594	1.00939	0.624069	0.949671	Sleep Duration
rs1553132-A/A	0.997048	0.987312	1.0069	0.624069	0.949671	Sleep Duration
rs11870935-A/A	0.997197	0.98716	1.0072	0.624069	0.949671	Sleep Duration
rs73245968-A/A	0.997594	0.987324	1.0077	0.624069	0.949671	Sleep Duration
rs13263508-T/T	0.997807	0.987502	1.0082	0.624069	0.949671	Sleep Duration
rs2050122-C/C	0.998549	0.987921	1.0091	0.633601	0.953363	Circadian Rhythm
rs1481757-C/C	0.997449	0.987255	1.00799	0.633601	0.953363	Circadian Rhythm
rs117844066-G/G	0.998021	0.987958	1.00844	0.633601	0.953363	Sleep Duration
rs2821357-T/T	0.997691	0.987683	1.00743	0.633601	0.953363	Sleep Duration
rs6717858-T/T	0.998768	0.98813	1.0087	0.633601	0.953363	Sleep Duration
rs41279732-T/T	0.999557	0.989168	1.00991	0.633601	0.953363	Sleep Duration
rs117704951-A/A	0.998842	0.988558	1.00892	0.643195	0.957064	Circadian Rhythm
rs11762784-G/G	0.998677	0.987728	1.00961	0.643195	0.957064	Sleep Duration
rs75639044-A/A	0.998646	0.988456	1.00866	0.643195	0.957064	Sleep Duration
rs2453452-G/G	0.998628	0.988362	1.00878	0.643195	0.957064	Sleep Duration
rs5746495-C/C	0.998217	0.988284	1.00764	0.643195	0.957064	Sleep Duration
rs6979198-T/T	0.998548	0.988414	1.00887	0.643195	0.957064	Sleep Duration
rs3794695-C/C	0.998573	0.988692	1.00829	0.652848	0.962532	Sleep Duration
rs2644135-G/G	0.998409	0.98828	1.00854	0.652848	0.962532	Sleep Duration
rs289719-C/C	0.999184	0.988632	1.00948	0.652848	0.962532	Sleep Duration
rs10899257-G/G	0.998711	0.988824	1.00859	0.652848	0.962532	Sleep Duration
rs35662245-T/T	0.997802	0.987739	1.0078	0.652848	0.962532	Sleep Duration
rs2953805-T/T	0.997431	0.986803	1.00833	0.662559	0.963032	Circadian Rhythm
rs142704867-T/T	0.998703	0.988572	1.00883	0.672328	0.963032	Circadian Rhythm
rs147964682-C/C	0.999097	0.988975	1.00889	0.672328	0.963032	Circadian Rhythm
rs117831057-A/A	0.998938	0.989067	1.00902	0.662559	0.963032	Sleep Duration
rs58847685-T/T	0.998795	0.988641	1.00885	0.662559	0.963032	Sleep Duration
rs62120041-T/T	0.998797	0.988808	1.00878	0.662559	0.963032	Sleep Duration
rs146977851-C/C	0.998213	0.988335	1.00826	0.662559	0.963032	Sleep Duration
rs7826306-C/C	0.999004	0.988619	1.00978	0.662559	0.963032	Sleep Duration
rs17688916-T/T	0.997753	0.987508	1.00812	0.662559	0.963032	Sleep Duration
rs34172167-C/C	0.999079	0.989263	1.00907	0.672328	0.963032	Sleep Duration
rs10488193-A/A	0.998448	0.988568	1.00863	0.672328	0.963032	Sleep Duration
rs342467-T/T	0.996908	0.986131	1.00777	0.672328	0.963032	Sleep Duration
rs79512144-G/G	0.998839	0.988582	1.00878	0.672328	0.963032	Sleep Duration
rs2298969-A/A	0.997405	0.986896	1.00827	0.672328	0.963032	Sleep Duration
rs71519017-T/T	0.998955	0.988641	1.00892	0.672328	0.963032	Sleep Duration
rs7915425-C/C	0.998344	0.988285	1.00834	0.672328	0.963032	Sleep Duration
rs59948050-T/T	0.998168	0.988254	1.00832	0.69203	0.970531	Circadian Rhythm
rs460692-T/T	0.998949	0.988782	1.0094	0.682152	0.970531	Sleep Duration
rs73004967-A/A	0.998805	0.988944	1.00896	0.682152	0.970531	Sleep Duration
rs261334-C/C	0.999015	0.988912	1.00925	0.682152	0.970531	Sleep Duration
rs6601296-G/G	0.99866	0.988474	1.00886	0.69203	0.970531	Sleep Duration
rs1304136-T/T	0.997664	0.986694	1.00886	0.69203	0.970531	Sleep Duration
rs2840173-G/G	0.999127	0.988745	1.00965	0.69203	0.970531	Sleep Duration
rs71511762-C/C	0.998275	0.988582	1.00803	0.69203	0.970531	Sleep Duration
rs148426027-C/C	0.999156	0.989106	1.00893	0.69203	0.970531	Sleep Duration
rs118039278-G/G	0.998637	0.988172	1.00872	0.69203	0.970531	Sleep Duration
rs113179280-G/G	0.998652	0.989119	1.00856	0.69203	0.970531	Sleep Duration
rs34388845-A/A	0.998357	0.988284	1.00828	0.69203	0.970531	Sleep Duration
rs185549704-C/C	0.998761	0.988699	1.00871	0.701962	0.972597	Sleep Duration
rs72629492-C/C	0.998853	0.987951	1.00929	0.701962	0.972597	Sleep Duration
rs10747215-C/C	0.999056	0.988944	1.00897	0.701962	0.972597	Sleep Duration
rs115578460-C/C	0.998855	0.98889	1.00883	0.701962	0.972597	Sleep Duration
rs1011685-C/C	0.998162	0.98835	1.00796	0.701962	0.972597	Sleep Duration
rs75165347-T/T	0.998557	0.988539	1.0084	0.701962	0.972597	Sleep Duration
rs11883686-T/T	0.998764	0.98765	1.00952	0.701962	0.972597	Sleep Duration
rs7901135-A/A	0.999755	0.989086	1.0103	0.711944	0.974685	Circadian Rhythm
rs12444708-C/C	0.99911	0.989129	1.00903	0.711944	0.974685	Sleep Duration
rs17800197-A/A	0.998333	0.988098	1.00854	0.711944	0.974685	Sleep Duration
rs1784848-C/C	0.99885	0.988611	1.00903	0.711944	0.974685	Sleep Duration
rs116917011-A/A	0.998436	0.98826	1.00853	0.711944	0.974685	Sleep Duration
rs2801439-T/T	0.999616	0.98996	1.00912	0.711944	0.974685	Sleep Duration
rs61901969-C/C	0.997625	0.987755	1.00748	0.711944	0.974685	Sleep Duration
rs11715894-T/T	0.999253	0.988541	1.00983	0.742182	0.978136	Circadian Rhythm
rs142398474-C/C	0.999084	0.988959	1.00897	0.752353	0.978136	Circadian Rhythm
rs78743131-G/G	0.999296	0.989253	1.00908	0.762567	0.978136	Circadian Rhythm
rs9565309-T/T	0.999139	0.988924	1.00925	0.772823	0.978136	Circadian Rhythm
rs55986470-A/A	0.999465	0.989286	1.00974	0.783119	0.978136	Circadian Rhythm
rs1144566-C/C	0.999012	0.98904	1.00872	0.783119	0.978136	Circadian Rhythm
rs35833281-G/G	0.999288	0.989288	1.00887	0.793453	0.978136	Circadian Rhythm
rs11895698-C/C	0.999462	0.989149	1.00928	0.793453	0.978136	Circadian Rhythm
rs11686221-C/C	0.999437	0.989471	1.00911	0.814228	0.978136	Circadian Rhythm
rs9277979-C/C	0.999234	0.989342	1.00928	0.824666	0.978136	Circadian Rhythm
rs192534763-T/T	0.99949	0.989896	1.00929	0.824666	0.978136	Circadian Rhythm
rs9436116-T/T	0.999567	0.989231	1.00996	0.845633	0.978136	Circadian Rhythm
rs35333999-C/C	0.999564	0.989622	1.00943	0.845633	0.978136	Circadian Rhythm
rs141175086-C/C	0.999414	0.989688	1.00943	0.856158	0.978136	Circadian Rhythm
rs148750727-T/T	0.999427	0.989471	1.00939	0.86671	0.978136	Circadian Rhythm
rs11538104-T/T	0.999048	0.989183	1.00879	0.86671	0.978136	Circadian Rhythm
rs115595252-T/T	0.999908	0.989811	1.0098	0.877285	0.978136	Circadian Rhythm
rs151079563-T/T	0.999515	0.989699	1.00944	0.877285	0.978136	Circadian Rhythm
rs3122163-T/T	0.999609	0.989551	1.00924	0.824666	0.978136	Circadian Rhythm & Sleep Duration
rs3122163-T/T	0.999609	0.989569	1.00944	0.824666	0.978136	Circadian Rhythm & Sleep Duration
rs11628664-CGTA/CGTA	0.998208	0.988293	1.00816	0.721976	0.978136	Sleep Duration
rs10409958-A/A	0.998348	0.988425	1.00857	0.721976	0.978136	Sleep Duration
rs1939455-G/G	0.998348	0.988326	1.0082	0.721976	0.978136	Sleep Duration
rs147577476-A/A	0.99895	0.988971	1.00888	0.721976	0.978136	Sleep Duration
rs1633063-C/C	0.998972	0.988587	1.00902	0.732056	0.978136	Sleep Duration
rs12661667-C/C	0.999296	0.988735	1.00935	0.732056	0.978136	Sleep Duration
rs3996329-G/G	0.999758	0.98925	1.00981	0.732056	0.978136	Sleep Duration
rs1892312-A/A	0.999531	0.989263	1.00954	0.732056	0.978136	Sleep Duration
rs13114738-C/C	0.998858	0.988731	1.00885	0.732056	0.978136	Sleep Duration
rs12606068-T/T	0.99878	0.988546	1.00887	0.732056	0.978136	Sleep Duration
rs9367621-T/T	0.999876	0.98845	1.01219	0.742182	0.978136	Sleep Duration
rs72629499-G/G	0.999324	0.988621	1.00979	0.742182	0.978136	Sleep Duration
rs17388803-A/A	0.998592	0.988451	1.00872	0.742182	0.978136	Sleep Duration
rs17137124-C/C	0.999136	0.988028	1.01023	0.742182	0.978136	Sleep Duration
rs10761674-T/T	0.999207	0.989788	1.00815	0.742182	0.978136	Sleep Duration
rs75265117-C/C	0.999172	0.98932	1.00908	0.742182	0.978136	Sleep Duration
rs6191-A/A	0.998751	0.988454	1.00922	0.742182	0.978136	Sleep Duration
rs4688116-G/G	0.996897	0.985564	1.00812	0.752353	0.978136	Sleep Duration
rs112230981-A/A	0.999659	0.989572	1.00939	0.752353	0.978136	Sleep Duration
rs10178381-A/A	0.998793	0.988816	1.00872	0.752353	0.978136	Sleep Duration
rs17098961-C/C	0.999337	0.989404	1.00931	0.762567	0.978136	Sleep Duration
rs75389424-A/A	0.99877	0.988825	1.00877	0.762567	0.978136	Sleep Duration
rs10761673-T/T	0.999259	0.989906	1.00839	0.772823	0.978136	Sleep Duration
rs410649-T/T	0.998808	0.987956	1.00964	0.772823	0.978136	Sleep Duration
rs62434669-G/G	0.999486	0.989196	1.00924	0.772823	0.978136	Sleep Duration
rs35799005-A/A	0.99957	0.989448	1.00954	0.772823	0.978136	Sleep Duration
rs4780805-G/G	0.998439	0.988512	1.00851	0.772823	0.978136	Sleep Duration
rs289718-T/T	0.999479	0.989153	1.00953	0.772823	0.978136	Sleep Duration
rs79972364-G/G	0.998998	0.989011	1.0089	0.772823	0.978136	Sleep Duration
rs6589813-ATATGTATGTG/ATATGTATGTG	0.99962	0.989586	1.0096	0.772823	0.978136	Sleep Duration
rs12611523-A/A	0.997647	0.98769	1.0074	0.772823	0.978136	Sleep Duration
rs78632751-G/G	0.999591	0.98946	1.00957	0.772823	0.978136	Sleep Duration
rs6889592-G/G	0.999483	0.989317	1.00926	0.783119	0.978136	Sleep Duration
rs573982927-C/C	0.999265	0.989367	1.00913	0.783119	0.978136	Sleep Duration
rs75543966-G/G	0.999235	0.989409	1.00906	0.783119	0.978136	Sleep Duration
rs11770148-A/A	0.999596	0.988972	1.00998	0.783119	0.978136	Sleep Duration
rs2660302-ACA/ACA	0.998982	0.989181	1.00905	0.783119	0.978136	Sleep Duration
rs549961083-C/C	0.99928	0.98916	1.00923	0.783119	0.978136	Sleep Duration
rs182651559-C/C	0.999367	0.989373	1.00915	0.783119	0.978136	Sleep Duration
rs115419280-A/A	0.99919	0.989069	1.00937	0.783119	0.978136	Sleep Duration
rs6415084-C/C	0.997305	0.987497	1.00686	0.783119	0.978136	Sleep Duration
rs13391980-G/G	0.999183	0.988915	1.00906	0.793453	0.978136	Sleep Duration
rs79903896-A/A	0.99914	0.988986	1.00926	0.793453	0.978136	Sleep Duration
rs7965852-C/C	0.997861	0.987307	1.00819	0.793453	0.978136	Sleep Duration
rs853410-G/G	0.998722	0.988946	1.0084	0.803823	0.978136	Sleep Duration
rs7742668-A/A	0.99878	0.987892	1.00939	0.803823	0.978136	Sleep Duration
rs11718454-C/C	0.99926	0.989214	1.00897	0.803823	0.978136	Sleep Duration
rs12452225-A/A	0.999155	0.98942	1.00875	0.803823	0.978136	Sleep Duration
rs11014034-G/G	0.999181	0.989445	1.00897	0.803823	0.978136	Sleep Duration
rs486394-A/A	0.999406	0.989468	1.00992	0.803823	0.978136	Sleep Duration
rs17732997-G/G	0.998767	0.988832	1.00893	0.803823	0.978136	Sleep Duration
rs571444813-C/C	0.999401	0.989292	1.00925	0.814228	0.978136	Sleep Duration
rs75458655-C/C	0.999264	0.989125	1.00921	0.814228	0.978136	Sleep Duration
rs1711161-T/T	0.999875	0.989608	1.00994	0.814228	0.978136	Sleep Duration
rs8041815-C/C	0.998672	0.989133	1.00783	0.814228	0.978136	Sleep Duration
rs2954026-G/G	0.998644	0.988483	1.00819	0.814228	0.978136	Sleep Duration
rs7939345-G/G	0.999298	0.989344	1.00886	0.814228	0.978136	Sleep Duration
rs11609896-G/G	0.997719	0.987275	1.00818	0.814228	0.978136	Sleep Duration
rs138570705-G/G	0.999433	0.989336	1.0092	0.814228	0.978136	Sleep Duration
rs4970835-G/G	0.99885	0.988839	1.00869	0.824666	0.978136	Sleep Duration
rs12165098-G/G	0.999804	0.989955	1.00962	0.824666	0.978136	Sleep Duration
rs494697-A/A	0.999118	0.98904	1.00933	0.824666	0.978136	Sleep Duration
rs11650677-G/G	0.999648	0.989368	1.00986	0.824666	0.978136	Sleep Duration
rs7607980-T/T	0.999188	0.989008	1.00903	0.824666	0.978136	Sleep Duration
rs151205450-C/C	0.999448	0.989682	1.00921	0.824666	0.978136	Sleep Duration
rs7951019-T/T	0.999293	0.989165	1.00954	0.824666	0.978136	Sleep Duration
rs148753499-AAAATAAATAAATAAAAT/AAAATAAATAAATAAAAT	0.998859	0.989082	1.00867	0.824666	0.978136	Sleep Duration
rs114434109-T/T	0.999441	0.989392	1.00935	0.835135	0.978136	Sleep Duration
rs112265058-A/A	0.999677	0.98989	1.00985	0.835135	0.978136	Sleep Duration
rs76251410-G/G	0.999417	0.989367	1.00932	0.835135	0.978136	Sleep Duration
rs17791768-T/T	0.999253	0.989431	1.00928	0.835135	0.978136	Sleep Duration
rs12062482-GC/GC	0.999526	0.989656	1.00945	0.835135	0.978136	Sleep Duration
rs11749990-AAAAAAAG/AAAAAAAG	0.999228	0.989273	1.00897	0.835135	0.978136	Sleep Duration
rs2980888-C/C	0.999076	0.989249	1.00834	0.835135	0.978136	Sleep Duration
rs9362971-T/T	0.999557	0.989736	1.00934	0.835135	0.978136	Sleep Duration
rs1115784-A/A	0.99932	0.989187	1.00914	0.835135	0.978136	Sleep Duration
rs71614699-A/A	0.99963	0.989447	1.00942	0.835135	0.978136	Sleep Duration
rs140681607-G/G	0.999493	0.989206	1.00938	0.845633	0.978136	Sleep Duration
rs6466031-G/G	0.999718	0.989561	1.00996	0.845633	0.978136	Sleep Duration
rs181559417-G/G	0.999581	0.989555	1.0093	0.845633	0.978136	Sleep Duration
rs56372231-C/C	0.999634	0.989593	1.00979	0.845633	0.978136	Sleep Duration
rs184371102-G/G	0.999203	0.989194	1.00907	0.845633	0.978136	Sleep Duration
rs205024-T/T	0.998336	0.986525	1.01028	0.845633	0.978136	Sleep Duration
rs147581763-C/C	0.999444	0.989508	1.00912	0.845633	0.978136	Sleep Duration
rs2454703-C/C	0.999408	0.988039	1.01044	0.856158	0.978136	Sleep Duration
rs58542926-C/C	0.999078	0.98879	1.0093	0.856158	0.978136	Sleep Duration
rs13109404-T/T	0.999646	0.989169	1.00978	0.856158	0.978136	Sleep Duration
rs73921512-G/G	0.999579	0.989675	1.00924	0.856158	0.978136	Sleep Duration
rs73647678-G/G	0.99943	0.989627	1.00914	0.856158	0.978136	Sleep Duration
rs111838462-G/G	0.999007	0.988927	1.00898	0.856158	0.978136	Sleep Duration
rs116259882-A/A	0.999502	0.989568	1.00948	0.856158	0.978136	Sleep Duration
rs11987678-T/T	0.999889	0.98985	1.00947	0.856158	0.978136	Sleep Duration
rs4128364-T/T	0.998964	0.98871	1.00903	0.856158	0.978136	Sleep Duration
rs74460673-G/G	0.999426	0.989571	1.00939	0.856158	0.978136	Sleep Duration
rs78267637-C/C	0.999715	0.989713	1.00967	0.856158	0.978136	Sleep Duration
rs2863244-G/G	0.999394	0.988097	1.01061	0.86671	0.978136	Sleep Duration
rs3095508-C/C	0.998541	0.98778	1.00951	0.86671	0.978136	Sleep Duration
rs573901234-G/G	0.999466	0.98943	1.00931	0.86671	0.978136	Sleep Duration
rs147356700-C/C	0.99951	0.989418	1.00946	0.86671	0.978136	Sleep Duration
rs151172959-C/C	0.99958	0.989641	1.00947	0.86671	0.978136	Sleep Duration
rs1374117-C/C	0.998767	0.989062	1.00856	0.86671	0.978136	Sleep Duration
rs13253288-C/C	0.999964	0.989174	1.01043	0.86671	0.978136	Sleep Duration
rs139668887-A/A	0.999709	0.989785	1.00973	0.86671	0.978136	Sleep Duration
rs56208677-C/C	0.999596	0.989407	1.00957	0.86671	0.978136	Sleep Duration
rs80008976-C/C	0.999535	0.98967	1.00933	0.86671	0.978136	Sleep Duration
rs116310239-A/A	0.99949	0.989371	1.00932	0.877285	0.978136	Sleep Duration
rs59634015-T/T	0.999668	0.989784	1.0095	0.877285	0.978136	Sleep Duration
rs115613561-C/C	0.999464	0.98969	1.00964	0.877285	0.978136	Sleep Duration
rs41279716-A/A	0.999323	0.988978	1.00958	0.877285	0.978136	Sleep Duration
rs9843801-T/T	0.999346	0.98927	1.00953	0.877285	0.978136	Sleep Duration
rs11242483-C/C	0.999832	0.989823	1.00967	0.877285	0.978136	Sleep Duration
rs4425006-C/C	0.999867	0.989678	1.00956	0.877285	0.978136	Sleep Duration
rs112224869-C/C	0.999048	0.98895	1.00917	0.877285	0.978136	Sleep Duration
rs1857237-C/C	0.999388	0.989336	1.00943	0.877285	0.978136	Sleep Duration
rs115471964-C/C	0.999694	0.989737	1.00946	0.887882	0.981036	Sleep Duration
rs702612-G/G	0.999102	0.989131	1.0092	0.887882	0.981036	Sleep Duration
rs150295845-C/C	0.999578	0.989466	1.00933	0.887882	0.981036	Sleep Duration
rs10056284-C/C	0.999566	0.989723	1.00956	0.887882	0.981036	Sleep Duration
rs3846663-C/C	0.999689	0.989456	1.00975	0.887882	0.981036	Sleep Duration
rs142180737-T/T	0.999555	0.989669	1.00954	0.887882	0.981036	Sleep Duration
rs537543860-TACACACACACACACATACATATACACAC/TACACACACACACACATACATATACACAC	0.999695	0.989739	1.00999	0.898499	0.981036	Sleep Duration
rs147832613-A/A	0.999693	0.989773	1.00947	0.898499	0.981036	Sleep Duration
rs138381486-G/G	0.998982	0.988817	1.00905	0.898499	0.981036	Sleep Duration
rs114375198-G/G	0.999636	0.989708	1.0097	0.898499	0.981036	Sleep Duration
rs184953371-C/C	0.999541	0.989411	1.00931	0.898499	0.981036	Sleep Duration
rs3863381-A/A	0.998935	0.988968	1.00866	0.909134	0.981036	Sleep Duration
rs116731365-C/C	0.999748	0.989853	1.0095	0.909134	0.981036	Sleep Duration
rs7187275-C/C	0.999241	0.989509	1.00911	0.909134	0.981036	Sleep Duration
rs13088093-T/T	0.998113	0.988226	1.00846	0.909134	0.981036	Sleep Duration
rs148926968-A/A	0.99961	0.989773	1.00975	0.909134	0.981036	Sleep Duration
rs28534677-C/C	0.999742	0.98968	1.0098	0.909134	0.981036	Sleep Duration
rs191122287-G/G	0.999472	0.989635	1.00938	0.909134	0.981036	Sleep Duration
rs114893049-C/C	0.99988	0.989773	1.00966	0.909134	0.981036	Sleep Duration
rs149473221-A/A	0.999751	0.989695	1.00993	0.909134	0.981036	Sleep Duration
rs113857599-G/G	0.999719	0.989811	1.00971	0.909134	0.981036	Sleep Duration
rs138749834-G/G	0.999668	0.989863	1.00947	0.909134	0.981036	Sleep Duration
rs144738673-A/A	0.999675	0.989827	1.00963	0.909134	0.981036	Sleep Duration
rs147586517-C/C	0.999675	0.989725	1.00967	0.909134	0.981036	Sleep Duration
rs35246381-T/T	0.999671	0.989898	1.00939	0.919786	0.983303	Sleep Duration
rs12628080-G/G	0.999946	0.989999	1.00982	0.919786	0.983303	Sleep Duration
rs2278331-T/T	0.999217	0.989359	1.0092	0.919786	0.983303	Sleep Duration
rs11887534-G/G	0.999981	0.989874	1.00977	0.919786	0.983303	Sleep Duration
rs75641275-A/A	0.999256	0.989112	1.00972	0.919786	0.983303	Sleep Duration
rs11193805-T/T	0.99902	0.98832	1.00987	0.919786	0.983303	Sleep Duration
rs998606-A/A	0.999228	0.988895	1.00948	0.919786	0.983303	Sleep Duration
rs7226964-T/T	0.999747	0.989417	1.00973	0.930452	0.985544	Sleep Duration
rs185344918-G/G	0.999696	0.989441	1.00964	0.930452	0.985544	Sleep Duration
rs115778384-A/A	0.999595	0.989683	1.00965	0.930452	0.985544	Sleep Duration
rs6512653-G/G	0.999745	0.989529	1.00976	0.930452	0.985544	Sleep Duration
rs7858106-G/G	0.99984	0.98994	1.00976	0.930452	0.985544	Sleep Duration
rs74792857-A/A	0.999833	0.990108	1.00969	0.930452	0.985544	Sleep Duration
rs2954032-G/G	0.999497	0.989577	1.00937	0.930452	0.985544	Sleep Duration
rs6767047-C/C	0.999917	0.989774	1.00981	0.94113	0.988664	Circadian Rhythm
rs11640439-G/G	0.999284	0.989742	1.00918	0.94113	0.988664	Sleep Duration
rs3808062-G/G	0.999686	0.989866	1.00964	0.94113	0.988664	Sleep Duration
rs12043260-T/T	0.999907	0.989701	1.01018	0.951819	0.988664	Sleep Duration
rs115208533-G/G	0.999804	0.98982	1.00961	0.951819	0.988664	Sleep Duration
rs666947-C/C	0.999816	0.989792	1.00959	0.951819	0.988664	Sleep Duration
rs681554-T/T	0.999895	0.990082	1.00974	0.951819	0.988664	Sleep Duration
rs79279403-C/C	0.999895	0.989673	1.00977	0.951819	0.988664	Sleep Duration
rs116188259-G/G	0.999897	0.989772	1.01011	0.951819	0.988664	Sleep Duration
rs7599488-T/T	0.999572	0.98952	1.00958	0.951819	0.988664	Sleep Duration
rs73622607-C/C	0.999979	0.989868	1.01014	0.951819	0.988664	Sleep Duration
rs7503199-C/C	0.999542	0.989242	1.00976	0.951819	0.988664	Sleep Duration
rs150715993-G/G	0.999947	0.989808	1.01011	0.951819	0.988664	Sleep Duration
rs13141053-A/A	0.998744	0.988528	1.00944	0.951819	0.988664	Sleep Duration
rs6461337-T/T	0.999843	0.989101	1.01115	0.951819	0.988664	Sleep Duration
rs17311976-T/T	0.998917	0.988621	1.00908	0.983931	0.993807	Circadian Rhythm
rs12736689-T/T	0.999942	0.990154	1.01002	0.983931	0.993807	Circadian Rhythm
rs694383-C/C	0.999994	0.989659	1.00989	0.973222	0.993807	Circadian Rhythm & Sleep Duration
rs694383-C/C	0.999994	0.99001	1.00967	0.973222	0.993807	Circadian Rhythm & Sleep Duration
rs138784739-C/C	0.999826	0.989685	1.0097	0.962517	0.993807	Sleep Duration
rs4569100-G/G	0.999546	0.989343	1.00997	0.962517	0.993807	Sleep Duration
rs2913980-G/G	0.999441	0.989507	1.00958	0.962517	0.993807	Sleep Duration
rs148751720-G/G	0.999948	0.989794	1.00997	0.962517	0.993807	Sleep Duration
rs58755935-C/C	0.99976	0.990068	1.00979	0.973222	0.993807	Sleep Duration
rs144293334-G/G	0.999758	0.989711	1.00983	0.973222	0.993807	Sleep Duration
rs10983391-C/C	0.999001	0.988506	1.00995	0.973222	0.993807	Sleep Duration
rs116497297-G/G	0.999894	0.989757	1.0099	0.973222	0.993807	Sleep Duration
rs4402351-A/A	0.999688	0.989669	1.00983	0.973222	0.993807	Sleep Duration
rs72703210-T/T	0.999868	0.989618	1.0098	0.973222	0.993807	Sleep Duration
rs4288849-T/T	0.999261	0.989231	1.00907	0.973222	0.993807	Sleep Duration
rs11622927-C/C	0.999995	0.989866	1.01006	0.983931	0.993807	Sleep Duration
rs4387433-A/A	0.999716	0.989297	1.01017	0.983931	0.993807	Sleep Duration
rs35246122-G/G	0.999823	0.989567	1.00945	0.983931	0.993807	Sleep Duration
rs1985825-T/T	0.999185	0.989078	1.00935	0.983931	0.993807	Sleep Duration
rs2075654-C/C	0.999601	0.990048	1.00945	0.983931	0.993807	Sleep Duration
rs114412895-G/G	0.999915	0.989988	1.00991	0.983931	0.993807	Sleep Duration
rs34250605-A/A	0.999991	0.989898	1.01002	0.983931	0.993807	Sleep Duration
rs79746559-G/G	0.999764	0.989669	1.00958	0.994643	0.99961	Sleep Duration
rs1980432-G/G	0.999794	0.989834	1.00983	0.994643	0.99961	Sleep Duration
rs8042174-T/T	0.999731	0.989777	1.00985	0.994643	0.99961	Sleep Duration
rs11640954-G/G	0.999728	0.989836	1.00952	0.994643	0.99961	Sleep Duration
rs12965577-A/A	0.998538	0.988348	1.0086	1	1	Circadian Rhythm
rs7808959-T/T	0.999857	0.990077	1.00964	1	1	Sleep Duration
rs584007-G/G	0.999368	0.988709	1.01015	1	1	Sleep Duration
rs10268637-C/C	0.999235	0.989402	1.0092	1	1	Sleep Duration

## Sheet: Supplemental Table 8
Supplemental Table 8. Odds ratios and confidence intervals of influenza healthcare visit as a function of post-ASDE time period adjusted for time-weighted average weekly positive influenza tests, age, sex ploidy, and genomic ancestry prediction in a zero-intercept generalized estimating equation model (n = 204,478).
Covariate		Odds Ratio	95% CI		P-value
			Low	High
Post-ASDE		1.28392	1.1897	1.38559	1.29844e-10
Time-weighted weekly positive flu tests (per 1000 tests)		1.10028	1.09476	1.10583	2.10715e-303
Age (per 10 years)		1.02468	0.987312	1.06346	0.198368
XX Sex Ploidy		1.51626	1.32529	1.73474	1.35662e-09
Genomic Ancestry Prediction
	African (AFR)	6.68912e-05	5.23837e-05	8.54164e-05	0
	Ad Mixed American (AMR)	5.03411e-05	3.96962e-05	6.38406e-05	0
	East Asian (EAS)	5.11812e-05	3.1417e-05	8.33789e-05	0
	European (EUR)	4.44353e-05	3.43338e-05	5.75088e-05	0
	Middle Eastern (MID)	1.56092e-05	3.87058e-06	6.29483e-05	1.44777e-54
	South Asian (SAS)	3.41726e-05	1.63176e-05	7.15645e-05	9.95099e-164

## Sheet: Supplemental Table 9
Supplemental Table 9. Odds ratios and confidence intervals of influenza healthcare visit in short sleep genotype quantile 1 (n = 110,385) as a function of post-ASDE time period adjusted for time-weighted average weekly positive influenza tests, age, sex ploidy, and genomic ancestry prediction in a zero-intercept generalized estimating equation model.
Covariate		Odds Ratio	95% CI		P-value
			Low	High
Post-ASDE		1.09519	0.984599	1.21821	0.0940932
Time-weighted weekly positive flu tests (per 1000 tests)		1.1084	1.10047	1.11638	7.83151e-174
Age (per 10 years)		1.00368	0.952785	1.05729	0.890075
XX Sex Ploidy		1.37485	1.12971	1.67319	0.00148751
Genomic Ancestry Prediction
	African (AFR)	1.63583e-17	1.06844e-17	2.50453e-17	0
	Ad Mixed American (AMR)	6.63049e-05	4.4948e-05	9.78095e-05	0
	East Asian (EAS)	1.64382e-17	1.07722e-17	2.50842e-17	0
	European (EUR)	5.38923e-05	3.81478e-05	7.61349e-05	0
	Middle Eastern (MID)	2.67462e-05	3.68388e-06	0.000194186	2.2364e-25
	South Asian (SAS)	2.37437e-05	3.22499e-06	0.000174811	1.40607e-25

[truncated: 2 more sheets: Supplemental Table 10, Supplemental Table 11]
