# Supplementary material for: Health outcomes after national acute sleep deprivation events among the American public
Source: JCI Insight. 2025 Dec 23;11(3):e195344. doi: 10.1172/jci.insight.195344 (PMC12892888; doi:10.1172/jci.insight.195344)
Supplement: Supporting data values [file jciinsight-11-195344-s128.xlsx]

## Sheet: Fig. 2A
Date	Mean Sleep Duration (min)	LOESS Regression Sleep Duration (min)	LOESS Lower 90% Confidence Interval (min)
2016-06-01	376.438	375.46	369.462
2016-06-02	374.757	375.538	369.539
2016-06-03	373.902	375.615	369.617
2016-06-06	375.412	375.693	369.695
2016-06-07	376.404	375.771	369.772
2016-06-08	376.502	375.848	369.85
2016-06-09	379.406	375.926	369.928
2016-06-10	376.115	376.003	370.005
2016-06-13	376.571	376.081	370.083
2016-06-14	376.7	376.158	370.16
2016-06-15	376.319	376.236	370.238
2016-06-16	377.41	376.313	370.315
2016-06-17	374.236	376.391	370.392
2016-06-20	371.077	376.468	370.47
2016-06-21	378.426	376.545	370.547
2016-06-22	374.718	376.622	370.624
2016-06-23	377.666	376.699	370.701
2016-06-24	374.588	376.776	370.778
2016-06-27	375.072	376.853	370.855
2016-06-28	379.194	376.93	370.932
2016-06-29	377.107	377.007	371.009
2016-06-30	374.768	377.084	371.086
2016-07-01	379.627	377.161	371.163
2016-07-04	393.714	377.238	371.24
2016-07-05	373.563	377.314	371.316
2016-07-06	380.817	377.391	371.393
2016-07-07	378.909	377.467	371.47
2016-07-08	375.139	377.544	371.546
2016-07-11	377.432	377.62	371.622
2016-07-12	375.43	377.697	371.699
2016-07-13	376.67	377.773	371.775
2016-07-14	377.325	377.849	371.851
2016-07-15	376.288	377.925	371.927
2016-07-18	373.135	378.001	372.003
2016-07-19	378.195	378.077	372.079
2016-07-20	379.386	378.152	372.154
2016-07-21	373.342	378.228	372.23
2016-07-22	372.764	378.303	372.305
2016-07-25	377.805	378.378	372.381
2016-07-26	376.802	378.454	372.456
2016-07-27	377.145	378.529	372.531
2016-07-28	374.731	378.604	372.606
2016-07-29	371.518	378.678	372.681
2016-08-01	376.509	378.753	372.755
2016-08-02	380.451	378.828	372.83
2016-08-03	378.65	378.902	372.904
2016-08-04	380.613	378.977	372.979
2016-08-05	382.371	379.051	373.053
2016-08-08	373.345	379.125	373.127
2016-08-09	379.307	379.199	373.201
2016-08-10	375.829	379.273	373.275
2016-08-11	384.591	379.347	373.349
2016-08-12	373.253	379.421	373.423
2016-08-15	383.061	379.495	373.497
2016-08-16	382.877	379.568	373.571
2016-08-17	376.413	379.642	373.645
2016-08-18	384.435	379.716	373.718
2016-08-19	378.731	379.79	373.792
2016-08-22	382.822	379.863	373.866
2016-08-23	382.268	379.937	373.94
2016-08-24	382.463	380.011	374.013
2016-08-25	385.5	380.085	374.087
2016-08-26	380.826	380.159	374.161
2016-08-29	381.7	380.233	374.236
2016-08-30	383.949	380.307	374.31
2016-08-31	381.513	380.382	374.384
2016-09-01	378.943	380.456	374.459
2016-09-02	378.813	380.531	374.534
2016-09-05	397.9	380.606	374.609
2016-09-06	381.494	380.681	374.684
2016-09-07	381.312	380.757	374.76
2016-09-08	378.055	380.833	374.836
2016-09-09	379.537	380.909	374.912
2016-09-12	385.576	380.986	374.989
2016-09-13	383.112	381.063	375.066
2016-09-14	383.492	381.141	375.143
2016-09-15	380.831	381.219	375.221
2016-09-16	380.404	381.297	375.3
2016-09-19	381.015	381.377	375.379
2016-09-20	383.598	381.456	375.459
2016-09-21	380.412	381.541	375.544
2016-09-22	380.859	381.627	375.63
2016-09-23	382.011	381.714	375.717
2016-09-26	382.194	381.803	375.806
2016-09-27	375.414	381.893	375.896
2016-09-28	383.467	381.985	375.987
2016-09-29	379.923	382.077	376.08
2016-09-30	379.605	382.171	376.174
2016-10-03	383.964	382.266	376.269
2016-10-04	385.358	382.362	376.364
2016-10-05	383.144	382.458	376.461
2016-10-06	382.736	382.556	376.559
2016-10-07	380.726	382.654	376.657
2016-10-10	383.16	382.753	376.756
2016-10-11	381.822	382.853	376.856
2016-10-12	386.503	382.952	376.955
2016-10-13	383.842	383.053	377.056
2016-10-14	379.565	383.153	377.156
2016-10-17	381.314	383.253	377.256
2016-10-18	384.375	383.353	377.356
2016-10-19	383.902	383.453	377.456
2016-10-20	375.246	383.552	377.555
2016-10-21	378.719	383.651	377.654
2016-10-24	386.117	383.749	377.752
2016-10-25	385.362	383.846	377.849
2016-10-26	386.193	383.942	377.945
2016-10-27	380.624	384.037	378.04
2016-10-28	382.137	384.13	378.134
2016-10-31	384.089	384.223	378.226
2016-11-01	385.604	384.314	378.317
2016-11-02	383.468	384.404	378.407
2016-11-03	370.713	384.492	378.495
2016-11-04	382.9	384.579	378.583
2016-11-07	389.898	384.665	378.668
2016-11-08	385.113	384.75	378.753
2016-11-09	341.194	384.833	378.836
2016-11-10	390.11	384.915	378.918
2016-11-11	383.797	384.996	378.999
2016-11-14	390.457	385.076	379.079
2016-11-15	387.949	385.154	379.157
2016-11-16	384.394	385.231	379.235
2016-11-17	385.888	385.308	379.311
2016-11-18	386.666	385.383	379.386
2016-11-21	383.984	385.457	379.46
2016-11-22	386.342	385.53	379.533
2016-11-23	385.489	385.602	379.605
2016-11-24	400.11	385.673	379.676
2016-11-25	399.592	385.743	379.746
2016-11-28	384.433	385.812	379.815
2016-11-29	381.51	385.88	379.883
2016-11-30	384.739	385.947	379.95
2016-12-01	387.001	386.013	380.016
2016-12-02	380.515	386.078	380.081
2016-12-05	384.371	386.142	380.145
2016-12-06	385.663	386.205	380.208
2016-12-07	386.599	386.267	380.27
2016-12-08	385.879	386.327	380.331
2016-12-09	381.735	386.387	380.39
2016-12-12	386.032	386.445	380.448
2016-12-13	385.443	386.502	380.505
2016-12-14	385.427	386.557	380.561
2016-12-15	385.393	386.611	380.615
2016-12-16	382.88	386.664	380.667
2016-12-19	388.926	386.714	380.718
2016-12-20	386.605	386.763	380.767
2016-12-21	387.703	386.81	380.814
2016-12-22	389.356	386.855	380.858
2016-12-23	389.745	386.898	380.901
2016-12-26	399.291	386.938	380.942
2016-12-27	397.304	386.976	380.98
2016-12-28	396.642	387.012	381.016
2016-12-29	395.855	387.045	381.049
2016-12-30	393.389	387.076	381.08
2017-01-02	413.034	387.104	381.108
2017-01-03	385.97	387.129	381.133
2017-01-04	387.836	387.151	381.155
2017-01-05	388.979	387.17	381.174
2017-01-06	388.561	387.186	381.19
2017-01-09	393.859	387.199	381.202
2017-01-10	387.983	387.208	381.211
2017-01-11	386.221	387.213	381.217
2017-01-12	387.746	387.215	381.219
2017-01-13	386.059	387.213	381.217
2017-01-16	396.112	387.208	381.212
2017-01-17	388.234	387.198	381.202
2017-01-18	389.697	387.185	381.188
2017-01-19	385.943	387.167	381.171
2017-01-20	387.162	387.145	381.149
2017-01-23	387.256	387.118	381.122
2017-01-24	386.681	387.088	381.092
2017-01-25	390.607	387.052	381.056
2017-01-26	387.366	387.013	381.016
2017-01-27	386.245	386.968	380.972
2017-01-30	391.283	386.919	380.923
2017-01-31	389.554	386.865	380.869
2017-02-01	389.794	386.806	380.81
2017-02-02	387.59	386.743	380.747
2017-02-03	386.121	386.674	380.678
2017-02-06	380.355	386.601	380.604
2017-02-07	391.109	386.522	380.526
2017-02-08	389.225	386.439	380.443
2017-02-09	388.824	386.35	380.354
2017-02-10	386.721	386.257	380.261
2017-02-13	385.894	386.16	380.164
2017-02-14	386.6	386.057	380.061
2017-02-15	385.201	385.95	379.954
2017-02-16	389.557	385.839	379.843
2017-02-17	389.213	385.723	379.727
2017-02-20	395.962	385.603	379.607
2017-02-21	390.485	385.478	379.482
2017-02-22	387.416	385.35	379.354
2017-02-23	385.288	385.217	379.221
2017-02-24	385.517	385.081	379.085
2017-02-27	382.501	384.942	378.946
2017-02-28	388.762	384.798	378.803
2017-03-01	385.799	384.652	378.656
2017-03-02	385.58	384.502	378.506
2017-03-03	383.186	384.349	378.353
2017-03-06	388.763	384.193	378.198
2017-03-07	383.457	384.035	378.039
2017-03-08	384.477	383.873	377.877
2017-03-09	387.068	383.708	377.712
2017-03-10	385.962	383.541	377.545
2017-03-13	384.779	383.371	377.375
2017-03-14	389.391	383.198	377.202
2017-03-15	385.421	383.023	377.028
2017-03-16	387.243	382.846	376.85
2017-03-17	383.774	382.667	376.671
2017-03-20	384.235	382.485	376.489
2017-03-21	387.943	382.302	376.306
2017-03-22	384.877	382.117	376.121
2017-03-23	386.166	381.931	375.935
2017-03-24	380.947	381.743	375.747
2017-03-27	384.84	381.554	375.559
2017-03-28	384.471	381.365	375.369
2017-03-29	384.73	381.175	375.179
2017-03-30	380.378	380.984	374.989
2017-03-31	377.443	380.793	374.798
2017-04-03	378.224	380.602	374.606
2017-04-04	379.408	380.411	374.415
2017-04-05	378.878	380.219	374.224
2017-04-06	378.636	380.028	374.033
2017-04-07	376.642	379.838	373.842
2017-04-10	385.261	379.647	373.652
2017-04-11	381.841	379.458	373.462
2017-04-12	380.919	379.269	373.273
2017-04-13	376.816	379.08	373.085
2017-04-14	379.493	378.892	372.897
2017-04-17	378.847	378.705	372.71
2017-04-18	375.655	378.519	372.523
2017-04-19	378.558	378.333	372.338
2017-04-20	377.866	378.148	372.153
2017-04-21	375.954	377.964	371.968
2017-04-24	375.278	377.78	371.785
2017-04-25	380.05	377.598	371.602
2017-04-26	376.599	377.416	371.42
2017-04-27	375.442	377.235	371.24
2017-04-28	374.135	377.056	371.06
2017-05-01	375.69	376.877	370.882
2017-05-02	373.686	376.7	370.705
2017-05-03	376.456	376.525	370.529
2017-05-04	372.409	376.35	370.355
2017-05-05	374.094	376.178	370.182
2017-05-08	374.315	376.007	370.012
2017-05-09	377.535	375.838	369.843
2017-05-10	374.359	375.671	369.676
2017-05-11	374.067	375.506	369.511
2017-05-12	373.084	375.343	369.348
2017-05-15	373.535	375.183	369.188
2017-05-16	376.617	375.025	369.03
2017-05-17	369.557	374.87	368.874
2017-05-18	368.883	374.717	368.722
2017-05-19	368.793	374.568	368.572
2017-05-22	370.184	374.421	368.426
2017-05-23	372.853	374.278	368.283
2017-05-24	372.397	374.138	368.143
2017-05-25	370.356	374.001	368.006
2017-05-26	367.827	373.868	367.873
2017-05-29	388.497	373.738	367.743
2017-05-30	372.222	373.613	367.617
2017-05-31	374.525	373.49	367.495
2017-06-01	370.432	373.372	367.377
2017-06-02	367.35	373.257	367.262
2017-06-05	369.13	373.147	367.151
2017-06-06	372.223	373.04	367.044
2017-06-07	370.804	372.936	366.941
2017-06-08	371.391	372.837	366.842
2017-06-09	370.259	372.741	366.746
2017-06-12	367.852	372.65	366.654
2017-06-13	366.794	372.561	366.566
2017-06-14	369.694	372.477	366.482
2017-06-15	371.386	372.396	366.401
2017-06-16	367.217	372.319	366.323
2017-06-19	366.112	372.245	366.25
2017-06-20	369.967	372.175	366.18
2017-06-21	367.696	372.109	366.114
2017-06-22	370.164	372.046	366.051
2017-06-23	368.958	371.987	365.992
2017-06-26	367.387	371.931	365.936
2017-06-27	371.92	371.879	365.884
2017-06-28	369.825	371.83	365.835
2017-06-29	369.221	371.785	365.789
2017-06-30	366.54	371.742	365.747
2017-07-03	371.052	371.703	365.708
2017-07-04	383.955	371.667	365.672
2017-07-05	364.917	371.634	365.639
2017-07-06	373.026	371.604	365.609
2017-07-07	367.222	371.577	365.582
2017-07-10	366.7	371.552	365.557
2017-07-11	368.132	371.53	365.535
2017-07-12	369.238	371.511	365.516
2017-07-13	368.597	371.494	365.499
2017-07-14	368.071	371.48	365.485
2017-07-17	367.303	371.468	365.473
2017-07-18	366.622	371.458	365.463
2017-07-19	369.337	371.451	365.456
2017-07-20	371.801	371.445	365.45
2017-07-21	368.117	371.442	365.447
2017-07-24	371.333	371.441	365.446
2017-07-25	373.495	371.442	365.447
2017-07-26	373.782	371.445	365.45
2017-07-27	370.719	371.451	365.456
2017-07-28	367.097	371.458	365.463
2017-07-31	370.007	371.467	365.472
2017-08-01	371.868	371.478	365.483
2017-08-02	369.44	371.491	365.496
2017-08-03	372.506	371.505	365.51
2017-08-04	372.131	371.521	365.527
2017-08-07	371.698	371.539	365.545
2017-08-08	371.472	371.559	365.564
2017-08-09	370.83	371.58	365.586
2017-08-10	372.626	371.603	365.609
2017-08-11	369.602	371.628	365.633
2017-08-14	371.026	371.654	365.659
2017-08-15	372.897	371.682	365.687
2017-08-16	367.689	371.711	365.716
2017-08-17	370.612	371.741	365.747
2017-08-18	369.002	371.773	365.779
2017-08-21	368.979	371.807	365.812
2017-08-22	373.098	371.841	365.846
2017-08-23	377.505	371.876	365.882
2017-08-24	372.3	371.913	365.918
2017-08-25	377	371.95	365.955
2017-08-28	371.657	371.988	365.994
2017-08-29	372.49	372.027	366.033
2017-08-30	373.287	372.067	366.072
2017-08-31	371.395	372.107	366.112
2017-09-01	374.031	372.147	366.152
2017-09-04	391.577	372.187	366.193
2017-09-05	373.99	372.228	366.233
2017-09-06	370.332	372.268	366.274
2017-09-07	374.967	372.309	366.314
2017-09-08	370.583	372.349	366.354
2017-09-11	372.487	372.389	366.394
2017-09-12	373.59	372.429	366.434
2017-09-13	374.965	372.469	366.474
2017-09-14	370.16	372.508	366.514
2017-09-15	370.209	372.547	366.553
2017-09-18	372.508	372.586	366.591
2017-09-19	373.954	372.624	366.629
2017-09-20	373.603	372.661	366.667
2017-09-21	370.92	372.699	366.704
2017-09-22	373.359	372.735	366.741
2017-09-25	374.192	372.771	366.777
2017-09-26	371.136	372.806	366.812
2017-09-27	369.567	372.841	366.847
2017-09-28	373.82	372.875	366.881
2017-09-29	369.39	372.909	366.915
2017-10-02	375.848	372.942	366.948
2017-10-03	375.129	372.975	366.981
2017-10-04	373.123	373.008	367.013
2017-10-05	375.363	373.04	367.045
2017-10-06	372.139	373.071	367.077
2017-10-09	376.536	373.103	367.108
2017-10-10	371.457	373.134	367.139
2017-10-11	371.403	373.165	367.17
2017-10-12	372.712	373.195	367.201
2017-10-13	370.559	373.226	367.231
2017-10-16	372.71	373.256	367.261
2017-10-17	373.505	373.285	367.291
2017-10-18	373.522	373.315	367.32
2017-10-19	371.772	373.344	367.35
2017-10-20	373.081	373.373	367.379
2017-10-23	374.577	373.401	367.407
2017-10-24	374.307	373.429	367.435
2017-10-25	375.572	373.457	367.463
2017-10-26	372.554	373.484	367.49
2017-10-27	374.33	373.511	367.517
2017-10-30	371.791	373.538	367.543
2017-10-31	372.339	373.564	367.569
2017-11-01	372.906	373.59	367.595
2017-11-02	371.052	373.615	367.621
2017-11-03	374.313	373.64	367.646
2017-11-06	374.321	373.665	367.671
2017-11-07	375.782	373.69	367.696
2017-11-08	374.226	373.714	367.72
2017-11-09	372.732	373.739	367.744
2017-11-10	374.371	373.763	367.769
2017-11-13	375.55	373.787	367.792
2017-11-14	376.751	373.81	367.816
2017-11-15	373.069	373.833	367.839
2017-11-16	376.492	373.856	367.862
2017-11-17	370.27	373.879	367.885
2017-11-20	373.961	373.901	367.907
2017-11-21	372.649	373.923	367.929
2017-11-22	371.995	373.945	367.951
2017-11-23	386.243	373.966	367.972
2017-11-24	384.965	373.987	367.993
2017-11-27	372.41	374.007	368.013
2017-11-28	370.79	374.027	368.033
2017-11-29	374.921	374.047	368.053
2017-11-30	371.883	374.066	368.072
2017-12-01	370.153	374.085	368.091
2017-12-04	376.135	374.103	368.109
2017-12-05	370.85	374.121	368.127
2017-12-06	372.633	374.138	368.144
2017-12-07	371.06	374.155	368.161
2017-12-08	367.303	374.171	368.177
2017-12-11	375.048	374.187	368.193
2017-12-12	375.192	374.203	368.208
2017-12-13	370.114	374.217	368.223
2017-12-14	371.131	374.232	368.238
2017-12-15	368.387	374.245	368.251
2017-12-18	371.016	374.258	368.264
2017-12-19	371.303	374.271	368.277
2017-12-20	368.375	374.283	368.289
2017-12-21	373.274	374.294	368.3
2017-12-22	371.947	374.304	368.31
2017-12-25	365.084	374.314	368.32
2017-12-26	390.094	374.323	368.329
2017-12-27	383.067	374.331	368.337
2017-12-28	382.145	374.338	368.344
2017-12-29	381.414	374.345	368.351
2018-01-01	357.916	374.35	368.356
2018-01-02	377.613	374.355	368.361
2018-01-03	376.811	374.359	368.365
2018-01-04	377.111	374.362	368.368
2018-01-05	377.388	374.364	368.37
2018-01-08	372.263	374.366	368.372
2018-01-09	373.431	374.366	368.372
2018-01-10	374.375	374.366	368.372
2018-01-11	375.137	374.364	368.371
2018-01-12	372.891	374.362	368.368
2018-01-15	385.731	374.359	368.365
2018-01-16	374.875	374.354	368.36
2018-01-17	376.966	374.349	368.355
2018-01-18	376.758	374.343	368.349
2018-01-19	373.438	374.335	368.341
2018-01-22	376.428	374.326	368.332
2018-01-23	377.681	374.316	368.322
2018-01-24	374.844	374.305	368.311
2018-01-25	376.61	374.292	368.298
2018-01-26	378.956	374.278	368.284
2018-01-29	377.409	374.263	368.269
2018-01-30	375.58	374.245	368.252
2018-01-31	370.569	374.227	368.233
2018-02-01	377.115	374.207	368.213
2018-02-02	373.735	374.185	368.191
2018-02-05	363.891	374.161	368.168
2018-02-06	380.105	374.136	368.142
2018-02-07	377.859	374.109	368.116
2018-02-08	375.732	374.081	368.087
2018-02-09	371.732	374.051	368.057
2018-02-12	375.033	374.019	368.025
2018-02-13	376.86	373.985	367.991
2018-02-14	372.68	373.95	367.956
2018-02-15	376.73	373.912	367.919
2018-02-16	373.025	373.873	367.88
2018-02-19	380.477	373.832	367.839
2018-02-20	376.175	373.79	367.796
2018-02-21	371.876	373.745	367.752
2018-02-22	372.527	373.699	367.705
2018-02-23	373.073	373.651	367.657
2018-02-26	375.983	373.601	367.607
2018-02-27	375.967	373.549	367.555
2018-02-28	375.414	373.495	367.501
2018-03-01	373.397	373.439	367.445
2018-03-02	368.879	373.381	367.387
2018-03-05	373.719	373.321	367.327
2018-03-06	373.737	373.259	367.265
2018-03-07	375.486	373.194	367.201
2018-03-08	372.96	373.128	367.134
2018-03-09	371.202	373.06	367.066
2018-03-12	373.181	372.989	366.995
2018-03-13	375.667	372.916	366.923
2018-03-14	371.74	372.842	366.848
2018-03-15	371.498	372.765	366.771
2018-03-16	372.485	372.686	366.692
2018-03-19	374.539	372.605	366.611
2018-03-20	373.532	372.522	366.528
2018-03-21	374.088	372.437	366.443
2018-03-22	375.561	372.35	366.357
2018-03-23	369.905	372.262	366.269
2018-03-26	374.814	372.172	366.179
2018-03-27	377.494	372.081	366.088
2018-03-28	374.619	371.989	365.995
2018-03-29	373.76	371.895	365.902
2018-03-30	373.201	371.801	365.807
2018-04-02	374.819	371.705	365.712
2018-04-03	374.411	371.609	365.615
2018-04-04	370.355	371.512	365.518
2018-04-05	375.637	371.415	365.421
2018-04-06	372.899	371.317	365.323
2018-04-09	371.274	371.219	365.226
2018-04-10	373.619	371.121	365.128
2018-04-11	372.518	371.023	365.03
2018-04-12	372.767	370.925	364.932
2018-04-13	368.36	370.828	364.834
2018-04-16	372.699	370.731	364.737
2018-04-17	369.942	370.634	364.64
2018-04-18	369.388	370.537	364.544
2018-04-19	374.966	370.441	364.447
2018-04-20	369.786	370.345	364.352
2018-04-23	370.574	370.25	364.257
2018-04-24	372.096	370.156	364.162
2018-04-25	372.157	370.062	364.069
2018-04-26	369.082	369.969	363.976
2018-04-27	366.396	369.877	363.884
2018-04-30	369.8	369.787	363.793
2018-05-01	369.897	369.697	363.703
2018-05-02	370.587	369.608	363.615
2018-05-03	367.175	369.52	363.527
2018-05-04	368.593	369.434	363.441
2018-05-07	370.505	369.349	363.356
2018-05-08	368.758	369.265	363.272
2018-05-09	367.294	369.183	363.189
2018-05-10	366.86	369.102	363.109
2018-05-11	364.48	369.023	363.029
2018-05-14	368.846	368.945	362.951
2018-05-15	367.408	368.868	362.875
2018-05-16	366.443	368.794	362.8
2018-05-17	366.695	368.721	362.728
2018-05-18	363.954	368.65	362.657
2018-05-21	368.414	368.581	362.587
2018-05-22	368.438	368.513	362.52
2018-05-23	368.748	368.448	362.455
2018-05-24	364.322	368.385	362.391
2018-05-25	364.78	368.323	362.33
2018-05-28	381.238	368.264	362.271
2018-05-29	365.216	368.207	362.213
2018-05-30	364.43	368.151	362.158
2018-05-31	364.825	368.098	362.105
2018-06-01	362.372	368.047	362.054
2018-06-04	367.805	367.998	362.004
2018-06-05	365.445	367.95	361.957
2018-06-06	368.885	367.905	361.912
2018-06-07	368.043	367.862	361.868
2018-06-08	361.859	367.82	361.827
2018-06-11	366.898	367.781	361.787
2018-06-12	364.634	367.743	361.75
2018-06-13	366.668	367.708	361.714
2018-06-14	363.522	367.674	361.681
2018-06-15	364.192	367.642	361.649
2018-06-18	364.199	367.612	361.619
2018-06-19	365.038	367.585	361.591
2018-06-20	365.334	367.559	361.566
2018-06-21	365.119	367.535	361.542
2018-06-22	365.168	367.514	361.52
2018-06-25	366.175	367.494	361.501
2018-06-26	364.337	367.476	361.483
2018-06-27	365.231	367.461	361.468
2018-06-28	365.306	367.448	361.455
2018-06-29	363.517	367.437	361.443
2018-07-02	365.278	367.428	361.435
2018-07-03	364.129	367.421	361.428
2018-07-04	370.527	367.417	361.424
2018-07-05	361.928	367.415	361.422
2018-07-06	369.758	367.415	361.422
2018-07-09	364.685	367.418	361.425
2018-07-10	364.585	367.423	361.43
2018-07-11	365.804	367.43	361.437
2018-07-12	366.144	367.44	361.447
2018-07-13	364.519	367.452	361.459
2018-07-16	365.908	367.467	361.473
2018-07-17	365.712	367.483	361.49
2018-07-18	365.978	367.502	361.509
2018-07-19	364.934	367.524	361.53
2018-07-20	365.259	367.547	361.554
2018-07-23	366.442	367.573	361.579
2018-07-24	367.571	367.6	361.607
2018-07-25	366.42	367.63	361.637
2018-07-26	368.194	367.662	361.669
2018-07-27	365.074	367.695	361.702
2018-07-30	370.231	367.731	361.738
2018-07-31	369.006	367.769	361.776
2018-08-01	366.523	367.809	361.815
2018-08-02	367.362	367.85	361.857
2018-08-03	365.839	367.893	361.9
2018-08-06	370.364	367.939	361.946
2018-08-07	366.471	367.986	361.993
2018-08-08	368.116	368.035	362.042
2018-08-09	368.128	368.086	362.093
2018-08-10	366.595	368.138	362.145
2018-08-13	369.213	368.192	362.199
2018-08-14	370.893	368.248	362.255
2018-08-15	367.51	368.305	362.312
2018-08-16	368.987	368.364	362.371
2018-08-17	368.712	368.424	362.431
2018-08-20	368.634	368.485	362.492
2018-08-21	371.01	368.547	362.554
2018-08-22	372.88	368.61	362.617
2018-08-23	369.696	368.674	362.681
2018-08-24	372.858	368.739	362.746
2018-08-27	371.517	368.804	362.811
2018-08-28	368.068	368.87	362.877
2018-08-29	368.287	368.936	362.943
2018-08-30	368.385	369.002	363.009
2018-08-31	368.945	369.068	363.075
2018-09-03	385.652	369.134	363.141
2018-09-04	367.834	369.2	363.207
2018-09-05	366.598	369.266	363.273
2018-09-06	365.434	369.331	363.338
2018-09-07	367.078	369.395	363.402
2018-09-10	369.875	369.459	363.465
2018-09-11	367.678	369.521	363.528
2018-09-12	366.182	369.583	363.59
2018-09-13	370.611	369.644	363.651
2018-09-14	366.331	369.704	363.711
2018-09-17	369.909	369.763	363.77
2018-09-18	371.369	369.821	363.828
2018-09-19	370.84	369.877	363.884
2018-09-20	369.276	369.933	363.94
2018-09-21	364.447	369.987	363.994
2018-09-24	372.476	370.04	364.047
2018-09-25	368.848	370.092	364.099
2018-09-26	369.52	370.142	364.149
2018-09-27	370.03	370.192	364.199
2018-09-28	367.319	370.24	364.247
2018-10-01	371.198	370.287	364.294
2018-10-02	372.602	370.333	364.34
2018-10-03	368.849	370.378	364.385
2018-10-04	367.681	370.422	364.429
2018-10-05	368.819	370.465	364.472
2018-10-08	376.97	370.508	364.515
2018-10-09	371.602	370.549	364.556
2018-10-10	366.863	370.589	364.596
2018-10-11	367.21	370.629	364.636
2018-10-12	368.807	370.668	364.675
2018-10-15	375.274	370.706	364.713
2018-10-16	371.152	370.744	364.751
2018-10-17	371.99	370.781	364.788
2018-10-18	375.241	370.818	364.825
2018-10-19	372.77	370.854	364.861
2018-10-22	373.745	370.889	364.896
2018-10-23	372.832	370.924	364.931
2018-10-24	370.723	370.958	364.965
2018-10-25	372.55	370.992	364.999
2018-10-26	370.134	371.026	365.033
2018-10-29	373.24	371.059	365.066
2018-10-30	372.279	371.091	365.098
2018-10-31	371.162	371.124	365.131
2018-11-01	374.394	371.155	365.162
2018-11-02	372.354	371.187	365.194
2018-11-05	372.514	371.218	365.225
2018-11-06	371.362	371.249	365.256
2018-11-07	365.377	371.279	365.286
2018-11-08	373.192	371.309	365.316
2018-11-09	370.003	371.339	365.346
2018-11-12	378.699	371.369	365.376
2018-11-13	376.518	371.398	365.405
2018-11-14	373.42	371.427	365.434
2018-11-15	373.884	371.456	365.463
2018-11-16	370.817	371.484	365.491
2018-11-19	376.298	371.512	365.519
2018-11-20	372.329	371.54	365.547
2018-11-21	373.538	371.567	365.574
2018-11-22	380.742	371.594	365.601
2018-11-23	382.259	371.621	365.628
2018-11-26	369.065	371.647	365.654
2018-11-27	367.767	371.673	365.68
2018-11-28	369.361	371.698	365.705
2018-11-29	369.415	371.722	365.73
2018-11-30	367.049	371.747	365.754
2018-12-03	368.813	371.77	365.777
2018-12-04	372.125	371.793	365.8
2018-12-05	372.128	371.816	365.823
2018-12-06	371.472	371.837	365.844
2018-12-07	368.258	371.858	365.865
2018-12-10	371.483	371.878	365.886
2018-12-11	369.471	371.898	365.905
2018-12-12	370.719	371.916	365.924
2018-12-13	368.693	371.934	365.941
2018-12-14	367.081	371.951	365.958
2018-12-17	368.458	371.966	365.974
2018-12-18	365.82	371.981	365.988
2018-12-19	368.477	371.995	366.002
2018-12-20	366.842	372.007	366.014
2018-12-21	366.719	372.019	366.026
2018-12-24	379.685	372.029	366.036
2018-12-25	361.105	372.039	366.046
2018-12-26	380.594	372.047	366.054
2018-12-27	379.154	372.054	366.061
2018-12-28	377.878	372.06	366.067
2018-12-31	375.8	372.065	366.072
2019-01-01	357.237	372.069	366.076
2019-01-02	377.246	372.072	366.079
2019-01-03	374.203	372.074	366.081
2019-01-04	373.222	372.075	366.082
2019-01-07	370.907	372.075	366.082
2019-01-08	372.353	372.074	366.081
2019-01-09	371.634	372.072	366.079
2019-01-10	373.662	372.069	366.077
2019-01-11	374.084	372.066	366.073
2019-01-14	374.828	372.061	366.068
2019-01-15	373.051	372.055	366.062
2019-01-16	372.066	372.049	366.056
2019-01-17	374.61	372.041	366.048
2019-01-18	371.062	372.032	366.04
2019-01-21	377.216	372.023	366.03
2019-01-22	373.62	372.012	366.019
2019-01-23	373.517	372.001	366.008
2019-01-24	373.208	371.988	365.995
2019-01-25	369.712	371.974	365.982
2019-01-28	371.891	371.96	365.967
2019-01-29	374.357	371.944	365.951
2019-01-30	374.66	371.927	365.934
2019-01-31	376.472	371.909	365.916
2019-02-01	369.291	371.89	365.897
2019-02-04	367.877	371.87	365.877
2019-02-05	375.516	371.848	365.855
2019-02-06	369.909	371.825	365.832
2019-02-07	374.936	371.801	365.808
2019-02-08	370.779	371.776	365.783
2019-02-11	369.669	371.749	365.756
2019-02-12	372.137	371.721	365.728
2019-02-13	372.241	371.692	365.699
2019-02-14	371.925	371.661	365.668
2019-02-15	369.301	371.629	365.636
2019-02-18	380.619	371.595	365.602
2019-02-19	371.882	371.56	365.567
2019-02-20	372.42	371.523	365.53
2019-02-21	372.362	371.485	365.492
2019-02-22	370.232	371.445	365.452
2019-02-25	369.786	371.403	365.41
2019-02-26	371.813	371.36	365.367
2019-02-27	371.471	371.315	365.322
2019-02-28	372.678	371.268	365.275
2019-03-01	369.174	371.22	365.227
2019-03-04	371.673	371.169	365.177
2019-03-05	373.508	371.117	365.125
2019-03-06	375.359	371.064	365.071
2019-03-07	373.839	371.008	365.015
2019-03-08	371.706	370.95	364.958
2019-03-11	371.114	370.891	364.898
2019-03-12	371.593	370.83	364.837
2019-03-13	372.79	370.767	364.774
2019-03-14	372.798	370.702	364.709
2019-03-15	370.061	370.635	364.642
2019-03-18	373.292	370.566	364.574
2019-03-19	372.916	370.496	364.503
2019-03-20	373.433	370.424	364.431
2019-03-21	373.632	370.35	364.358
2019-03-22	371.371	370.275	364.283
2019-03-25	373.657	370.199	364.207
2019-03-26	370.687	370.122	364.129
2019-03-27	372.867	370.043	364.05
2019-03-28	372.301	369.963	363.971
2019-03-29	369.785	369.883	363.89
2019-04-01	368.972	369.801	363.809
2019-04-02	373.071	369.719	363.726
2019-04-03	372.095	369.636	363.643
2019-04-04	374.54	369.553	363.56
2019-04-05	369.607	369.469	363.476
2019-04-08	369.758	369.385	363.392
2019-04-09	368.899	369.301	363.308
2019-04-10	369.408	369.217	363.224
2019-04-11	368.557	369.133	363.14
2019-04-12	368.429	369.049	363.056
2019-04-15	369.015	368.966	362.973
2019-04-16	371.787	368.883	362.89
2019-04-17	370.998	368.8	362.808
2019-04-18	369.377	368.718	362.725
2019-04-19	370.572	368.637	362.644
2019-04-22	371.979	368.556	362.563
2019-04-23	367.864	368.476	362.483
2019-04-24	367.691	368.396	362.404
2019-04-25	366.67	368.318	362.325
2019-04-26	363.89	368.24	362.248
2019-04-29	367.05	368.164	362.171
2019-04-30	369.11	368.089	362.096
2019-05-01	366.246	368.015	362.022
2019-05-02	367.252	367.942	361.949
2019-05-03	366.927	367.87	361.877
2019-05-06	365.539	367.8	361.807
2019-05-07	367.78	367.731	361.739
2019-05-08	367.011	367.664	361.671
2019-05-09	367.727	367.598	361.606
2019-05-10	364.855	367.534	361.542
2019-05-13	362.536	367.472	361.479
2019-05-14	369.247	367.411	361.419
2019-05-15	368.9	367.352	361.36
2019-05-16	364.963	367.295	361.303
2019-05-17	361.505	367.24	361.248
2019-05-20	360.629	367.187	361.195
2019-05-21	366.494	367.136	361.144
2019-05-22	368.871	367.088	361.095
2019-05-23	365.905	367.041	361.048
2019-05-24	362.418	366.996	361.003
2019-05-27	377.174	366.954	360.961
2019-05-28	363.711	366.914	360.921
2019-05-29	360.033	366.876	360.883
2019-05-30	363.004	366.84	360.848
2019-05-31	363.251	366.807	360.814
2019-06-03	363.368	366.776	360.784
2019-06-04	365.948	366.748	360.755
2019-06-05	364.883	366.721	360.729
2019-06-06	362.125	366.698	360.705
2019-06-07	360.125	366.676	360.683
2019-06-10	363.178	366.657	360.664
2019-06-11	363.098	366.64	360.647
2019-06-12	364.622	366.625	360.632
2019-06-13	364.738	366.613	360.62
2019-06-14	365.412	366.603	360.61
2019-06-17	364.153	366.595	360.603
2019-06-18	367.981	366.59	360.597
2019-06-19	366.233	366.587	360.594
2019-06-20	365.523	366.587	360.594
2019-06-21	365.13	366.589	360.596
2019-06-24	363.272	366.593	360.6
2019-06-25	365.546	366.6	360.607
2019-06-26	363.861	366.609	360.616
2019-06-27	360.731	366.62	360.627
2019-06-28	364.029	366.634	360.641
2019-07-01	363.439	366.65	360.657
2019-07-02	364.536	366.668	360.675
2019-07-03	363.271	366.689	360.696
2019-07-04	371.67	366.712	360.72
2019-07-05	366.784	366.738	360.745
2019-07-08	363.723	366.766	360.773
2019-07-09	364.995	366.796	360.803
2019-07-10	361.843	366.828	360.835
2019-07-11	364.879	366.863	360.87
2019-07-12	364.956	366.899	360.907
2019-07-15	363.025	366.938	360.945
2019-07-16	364.218	366.979	360.986
2019-07-17	363.62	367.022	361.029
2019-07-18	368.406	367.067	361.074
2019-07-19	364.087	367.114	361.121
2019-07-22	364.985	367.163	361.17
2019-07-23	368.674	367.213	361.221
2019-07-24	367.094	367.266	361.273
2019-07-25	368.721	367.32	361.328
2019-07-26	367.692	367.376	361.384
2019-07-29	364.981	367.434	361.442
2019-07-30	368.197	367.494	361.501
2019-07-31	367.685	367.555	361.563
2019-08-01	367.94	367.618	361.626
2019-08-02	368.358	367.683	361.69
2019-08-05	364.426	367.749	361.756
2019-08-06	369.36	367.817	361.824
2019-08-07	368.864	367.885	361.893
2019-08-08	369.035	367.955	361.963
2019-08-09	370.283	368.026	362.034
2019-08-12	368.421	368.098	362.106
2019-08-13	368.815	368.171	362.179
2019-08-14	370.23	368.245	362.253
2019-08-15	371.236	368.32	362.328
2019-08-16	368.572	368.396	362.403
2019-08-19	368.666	368.473	362.48
2019-08-20	368.439	368.55	362.557
2019-08-21	370.439	368.628	362.635
2019-08-22	370.546	368.706	362.713
2019-08-23	368.976	368.784	362.792
2019-08-26	372.335	368.863	362.871
2019-08-27	371.152	368.942	362.949
2019-08-28	370.825	369.021	363.028
2019-08-29	368.959	369.099	363.107
2019-08-30	369.711	369.178	363.185
2019-09-02	385.708	369.255	363.263
2019-09-03	366.577	369.333	363.34
2019-09-04	365.545	369.409	363.417
2019-09-05	368.315	369.485	363.492
2019-09-06	366.48	369.56	363.567
2019-09-09	371.311	369.634	363.641
2019-09-10	371.581	369.706	363.714
2019-09-11	370.227	369.778	363.786
2019-09-12	369.227	369.849	363.856
2019-09-13	368.821	369.919	363.926
2019-09-16	371.716	369.987	363.995
2019-09-17	368.488	370.055	364.062
2019-09-18	369.08	370.121	364.129
2019-09-19	368.434	370.187	364.194
2019-09-20	368.949	370.251	364.258
2019-09-23	371.085	370.314	364.321
2019-09-24	370.743	370.376	364.384
2019-09-25	366.976	370.438	364.445
2019-09-26	370.378	370.498	364.505
2019-09-27	367.522	370.557	364.565
2019-09-30	373.3	370.616	364.623
2019-10-01	370.973	370.673	364.681
2019-10-02	370.37	370.73	364.738
2019-10-03	371.328	370.786	364.794
2019-10-04	368.124	370.842	364.849
2019-10-07	371.627	370.896	364.903
2019-10-08	373.528	370.95	364.957
2019-10-09	372.607	371.003	365.011
2019-10-10	370.928	371.056	365.063
2019-10-11	369.413	371.108	365.115
2019-10-14	375.154	371.159	365.167
2019-10-15	375.11	371.21	365.218
2019-10-16	371.074	371.261	365.268
2019-10-17	371.019	371.311	365.318
2019-10-18	373.115	371.36	365.367
2019-10-21	372.577	371.409	365.417
2019-10-22	371.623	371.458	365.465
2019-10-23	370.436	371.506	365.513
2019-10-24	371.1	371.554	365.561
2019-10-25	374.076	371.601	365.608
2019-10-28	372.848	371.648	365.655
2019-10-29	371.944	371.694	365.701
2019-10-30	371.549	371.739	365.747
2019-10-31	368.168	371.785	365.792
2019-11-01	371.297	371.829	365.837
2019-11-04	376.068	371.874	365.881
2019-11-05	375.274	371.918	365.925
2019-11-06	371.111	371.962	365.969
2019-11-07	376.238	372.005	366.012
2019-11-08	371.057	372.048	366.055
2019-11-11	378.682	372.09	366.098
2019-11-12	371.699	372.132	366.14
2019-11-13	373.317	372.174	366.181
2019-11-14	372.466	372.215	366.223
2019-11-15	372.011	372.256	366.263
2019-11-18	374.262	372.297	366.304
2019-11-19	371.509	372.337	366.344
2019-11-20	369.979	372.376	366.383
2019-11-21	371.227	372.415	366.422
2019-11-22	369.104	372.453	366.46
2019-11-25	372.971	372.49	366.497
2019-11-26	372.159	372.527	366.534
2019-11-27	371.495	372.563	366.57
2019-11-28	381.995	372.598	366.606
2019-11-29	380.438	372.633	366.64
2019-12-02	369.278	372.667	366.674
2019-12-03	370.167	372.699	366.707
2019-12-04	370.311	372.731	366.739
2019-12-05	370.103	372.763	366.77
2019-12-06	367.756	372.793	366.8
2019-12-09	372.082	372.823	366.83
2019-12-10	369.18	372.852	366.859
2019-12-11	369.301	372.88	366.888
2019-12-12	370.496	372.908	366.916
2019-12-13	367.361	372.936	366.943
2019-12-16	369.556	372.963	366.97
2019-12-17	372.248	372.99	366.997
2019-12-18	370.565	373.017	367.024
2019-12-19	368.076	373.044	367.051
2019-12-20	365.614	373.07	367.077
2019-12-23	376.197	373.097	367.104
2019-12-24	375.444	373.124	367.131
2019-12-25	368.962	373.15	367.157
2019-12-26	385.786	373.177	367.185
2019-12-27	379.85	373.205	367.212
2019-12-30	377.84	373.233	367.24
2019-12-31	374.807	373.262	367.269
2020-01-01	361.673	373.291	367.298
2020-01-02	379.881	373.321	367.328
2020-01-03	374.591	373.351	367.358
2020-01-06	373.579	373.383	367.39
2020-01-07	375.394	373.415	367.422
2020-01-08	375.426	373.448	367.455
2020-01-09	376.457	373.483	367.49
2020-01-10	373.186	373.518	367.525
2020-01-13	373.791	373.554	367.561
2020-01-14	374.259	373.591	367.598
2020-01-15	375.346	373.63	367.637
2020-01-16	373.173	373.669	367.676
2020-01-17	374.198	373.709	367.716
2020-01-20	385.625	373.75	367.757
2020-01-21	374.762	373.792	367.799
2020-01-22	375.286	373.835	367.842
2020-01-23	374.389	373.879	367.886
2020-01-24	374.103	373.923	367.93
2020-01-27	373.771	373.969	367.976
2020-01-28	373.818	374.014	368.021
2020-01-29	374.737	374.061	368.068
2020-01-30	375.945	374.107	368.114
2020-01-31	374.602	374.155	368.162
2020-02-03	368.489	374.202	368.209
2020-02-04	375.722	374.25	368.257
2020-02-05	374.137	374.298	368.305
2020-02-06	373.107	374.345	368.352
2020-02-07	372.892	374.393	368.4
2020-02-10	370.767	374.441	368.448
2020-02-11	373.285	374.489	368.496
2020-02-12	370.332	374.536	368.543
2020-02-13	372.937	374.583	368.59
2020-02-14	370.819	374.629	368.636
2020-02-17	381.048	374.675	368.682
2020-02-18	374.536	374.72	368.727
2020-02-19	375.288	374.764	368.771
2020-02-20	369.627	374.806	368.813
2020-02-21	372.951	374.848	368.855
2020-02-24	375.444	374.888	368.895
2020-02-25	375.074	374.926	368.933
2020-02-26	373.499	374.962	368.969
2020-02-27	372.266	374.997	369.004
2020-02-28	370.916	375.03	369.037
2020-03-02	375.586	375.061	369.068
2020-03-03	373.216	375.089	369.096
2020-03-04	371.309	375.115	369.122
2020-03-05	373.327	375.139	369.146
2020-03-06	369.328	375.16	369.167
2020-03-09	373.439	375.179	369.186
2020-03-10	372.209	375.196	369.203
2020-03-11	372.631	375.21	369.217
2020-03-12	369.1	375.221	369.228
2020-03-13	370.27	375.23	369.237
2020-03-16	371.149	375.236	369.243
2020-03-17	378.087	375.24	369.247
2020-03-18	375.832	375.241	369.248
2020-03-19	380.463	375.24	369.247
2020-03-20	375.602	375.236	369.243
2020-03-23	378.488	375.23	369.237
2020-03-24	379.456	375.221	369.228
2020-03-25	381.011	375.21	369.217
2020-03-26	381.885	375.197	369.204
2020-03-27	379.065	375.182	369.189
2020-03-30	376.465	375.165	369.172
2020-03-31	378.579	375.146	369.153
2020-04-01	377.465	375.125	369.132
2020-04-02	378.095	375.103	369.11
2020-04-03	379.502	375.079	369.085
2020-04-06	377.28	375.053	369.06
2020-04-07	377.117	375.026	369.033
2020-04-08	377.972	374.998	369.005
2020-04-09	380.554	374.969	368.976
2020-04-10	377.054	374.938	368.945
2020-04-13	376.581	374.907	368.914
2020-04-14	377.939	374.874	368.881
2020-04-15	379.197	374.841	368.848
2020-04-16	377.596	374.807	368.814
2020-04-17	379.513	374.772	368.778
2020-04-20	377.655	374.735	368.742
2020-04-21	377.351	374.699	368.705
2020-04-22	378.157	374.661	368.668
2020-04-23	377.862	374.622	368.629
2020-04-24	378.645	374.583	368.59
2020-04-27	376.122	374.544	368.551
2020-04-28	377.109	374.503	368.51
2020-04-29	376.224	374.463	368.469
2020-04-30	377.704	374.421	368.428
2020-05-01	373.722	374.379	368.386
2020-05-04	371.699	374.336	368.343
2020-05-05	377.989	374.293	368.3
2020-05-06	376.978	374.249	368.256
2020-05-07	377.696	374.205	368.212
2020-05-08	373.162	374.16	368.166
2020-05-11	376.584	374.114	368.12
2020-05-12	377.779	374.067	368.074
2020-05-13	379.505	374.02	368.026
2020-05-14	377.557	373.971	367.978
2020-05-15	374.656	373.922	367.929
2020-05-18	373.96	373.873	367.879
2020-05-19	374.038	373.822	367.829
2020-05-20	375.427	373.771	367.777
2020-05-21	377.39	373.719	367.725
2020-05-22	376.272	373.666	367.672
2020-05-25	384.574	373.612	367.619
2020-05-26	371.621	373.558	367.565
2020-05-27	371.739	373.504	367.51
2020-05-28	371.698	373.448	367.455
2020-05-29	369.116	373.393	367.4
2020-06-01	370.82	373.337	367.344
2020-06-02	370.668	373.281	367.287
2020-06-03	370.824	373.224	367.231
2020-06-04	368.753	373.167	367.174
2020-06-05	371.067	373.111	367.117
2020-06-08	370.641	373.054	367.061
2020-06-09	369.263	372.997	367.004
2020-06-10	371.097	372.941	366.947
2020-06-11	368.223	372.885	366.891
2020-06-12	370.428	372.829	366.835
2020-06-15	372.235	372.773	366.78
2020-06-16	373.364	372.719	366.725
2020-06-17	372.41	372.665	366.671
2020-06-18	370.204	372.611	366.618
2020-06-19	369.794	372.559	366.566
2020-06-22	368.674	372.507	366.514
2020-06-23	371.019	372.457	366.464
2020-06-24	370.33	372.408	366.415
2020-06-25	370.805	372.361	366.367
2020-06-26	368.189	372.315	366.321
2020-06-29	369.501	372.27	366.277
2020-06-30	371.335	372.228	366.235
2020-07-01	368.472	372.187	366.194
2020-07-02	367.96	372.149	366.156
2020-07-03	370.111	372.113	366.119
2020-07-06	366.155	372.079	366.085
2020-07-07	368.245	372.047	366.054
2020-07-08	369.929	372.018	366.024
2020-07-09	370.592	371.991	365.997
2020-07-10	367.598	371.966	365.973
2020-07-13	369.436	371.944	365.951
2020-07-14	370.895	371.924	365.931
2020-07-15	368.843	371.907	365.914
2020-07-16	370.013	371.893	365.899
2020-07-17	368.264	371.88	365.887
2020-07-20	368.352	371.871	365.877
2020-07-21	368.391	371.863	365.87
2020-07-22	371.009	371.858	365.865
2020-07-23	371.054	371.855	365.862
2020-07-24	371.377	371.854	365.861
2020-07-27	373.417	371.856	365.862
2020-07-28	370.916	371.859	365.866
2020-07-29	370.117	371.865	365.872
2020-07-30	369.936	371.873	365.879
2020-07-31	369.597	371.883	365.89
2020-08-03	370.127	371.895	365.902
2020-08-04	373.243	371.909	365.916
2020-08-05	372.533	371.926	365.932
2020-08-06	373.191	371.944	365.951
2020-08-07	373.59	371.965	365.972
2020-08-10	370.035	371.988	365.995
2020-08-11	370.555	372.013	366.02
2020-08-12	372.677	372.04	366.047
2020-08-13	372.224	372.07	366.076
2020-08-14	369.006	372.101	366.108
2020-08-17	371.679	372.135	366.142
2020-08-18	372.079	372.171	366.178
2020-08-19	371.299	372.209	366.216
2020-08-20	371.124	372.249	366.256
2020-08-21	370.011	372.292	366.298
2020-08-24	372.374	372.336	366.342
2020-08-25	370.153	372.382	366.388
2020-08-26	372.244	372.43	366.436
2020-08-27	368.891	372.48	366.486
2020-08-28	369.005	372.531	366.538
2020-08-31	372.932	372.584	366.591
2020-09-01	372.833	372.639	366.645
2020-09-02	373.262	372.695	366.701
2020-09-03	372.148	372.752	366.758
2020-09-04	370.088	372.81	366.816
2020-09-07	383.384	372.869	366.875
2020-09-08	369.874	372.929	366.935
2020-09-09	373.927	372.989	366.996
2020-09-10	375.666	373.05	367.057
2020-09-11	374.175	373.112	367.118
2020-09-14	373.846	373.174	367.18
2020-09-15	375.116	373.236	367.242
2020-09-16	372.456	373.298	367.305
2020-09-17	375.922	373.361	367.367
2020-09-18	374.27	373.423	367.43
2020-09-21	377.469	373.486	367.492
2020-09-22	377.15	373.548	367.554
2020-09-23	376.579	373.61	367.617
2020-09-24	372.292	373.672	367.679
2020-09-25	376.46	373.734	367.74
2020-09-28	373.509	373.795	367.801
2020-09-29	374.514	373.856	367.862
2020-09-30	364.858	373.916	367.923
2020-10-01	376.009	373.976	367.983
2020-10-02	370.811	374.036	368.042
2020-10-05	378.029	374.095	368.101
2020-10-06	378.324	374.153	368.159
2020-10-07	375.466	374.211	368.217
2020-10-08	370.744	374.268	368.274
2020-10-09	374.268	374.324	368.331
2020-10-12	377.426	374.38	368.386
2020-10-13	375.778	374.435	368.442
2020-10-14	375.215	374.49	368.496
2020-10-15	374.288	374.543	368.55
2020-10-16	374.985	374.597	368.603
2020-10-19	375.248	374.649	368.655
2020-10-20	378.262	374.701	368.707
2020-10-21	377.124	374.751	368.758
2020-10-22	377.307	374.802	368.808
2020-10-23	367.956	374.851	368.857
2020-10-26	377.773	374.9	368.906
2020-10-27	376.928	374.948	368.954
2020-10-28	376.093	374.996	369.002
2020-10-29	374.579	375.042	369.049
2020-10-30	375.864	375.088	369.095
2020-11-02	381.345	375.134	369.14
2020-11-03	372.329	375.178	369.185
2020-11-04	351.349	375.222	369.229
2020-11-05	376.32	375.266	369.272
2020-11-06	366.227	375.308	369.314
2020-11-09	377.633	375.35	369.356
2020-11-10	375.232	375.391	369.397
2020-11-11	377.657	375.431	369.437
2020-11-12	375.542	375.471	369.477
2020-11-13	374.417	375.51	369.516
2020-11-16	378.075	375.548	369.554
2020-11-17	378.925	375.586	369.592
2020-11-18	379.2	375.622	369.628
2020-11-19	378.694	375.658	369.664
2020-11-20	375.285	375.694	369.7
2020-11-23	377.387	375.728	369.734
2020-11-24	378.208	375.762	369.768
2020-11-25	375.67	375.795	369.801
2020-11-26	381.143	375.827	369.833
2020-11-27	384.805	375.858	369.864
2020-11-30	376.269	375.889	369.895
2020-12-01	373.708	375.918	369.924
2020-12-02	378.514	375.947	369.953
2020-12-03	375.896	375.975	369.981
2020-12-04	375.586	376.002	370.008
2020-12-07	377.191	376.028	370.034
2020-12-08	377.816	376.053	370.059
2020-12-09	375.228	376.077	370.083
2020-12-10	377.08	376.1	370.106
2020-12-11	375.369	376.123	370.129
2020-12-14	376.61	376.144	370.15
2020-12-15	374.432	376.165	370.171
2020-12-16	376.66	376.184	370.19
2020-12-17	374.646	376.203	370.209
2020-12-18	375.412	376.221	370.227
2020-12-21	376.165	376.238	370.244
2020-12-22	373.986	376.254	370.26
2020-12-23	377.087	376.27	370.275
2020-12-24	376.174	376.284	370.29
2020-12-25	365.107	376.297	370.303
2020-12-28	380.166	376.309	370.315
2020-12-29	382.31	376.32	370.326
2020-12-30	380.785	376.33	370.335
2020-12-31	380.649	376.338	370.344
2021-01-01	365.225	376.346	370.352
2021-01-04	375.341	376.352	370.358
2021-01-05	377.501	376.357	370.363
2021-01-06	377.077	376.36	370.366
2021-01-07	367.576	376.363	370.369
2021-01-08	375.506	376.364	370.37
2021-01-11	377.747	376.363	370.369
2021-01-12	379.252	376.362	370.367
2021-01-13	381.068	376.358	370.364
2021-01-14	377.21	376.354	370.36
2021-01-15	375.492	376.348	370.354
2021-01-18	385.751	376.34	370.346
2021-01-19	377.28	376.331	370.337
2021-01-20	376.725	376.32	370.326
2021-01-21	374.839	376.308	370.314
2021-01-22	376.544	376.295	370.3
2021-01-25	379.144	376.279	370.285
2021-01-26	375.798	376.263	370.268
2021-01-27	378.774	376.244	370.25
2021-01-28	378.487	376.224	370.23
2021-01-29	375.826	376.203	370.208
2021-02-01	376.941	376.179	370.185
2021-02-02	377.399	376.154	370.16
2021-02-03	378.571	376.128	370.133
2021-02-04	376.371	376.099	370.105
2021-02-05	376.072	376.069	370.075
2021-02-08	376.201	376.037	370.043
2021-02-09	377.733	376.004	370.009
2021-02-10	378.825	375.968	369.974
2021-02-11	376.789	375.931	369.936
2021-02-12	374.572	375.892	369.897
2021-02-15	377.146	375.851	369.857
2021-02-16	377.27	375.809	369.814
2021-02-17	379.329	375.764	369.77
2021-02-18	377.632	375.719	369.724
2021-02-19	376.559	375.671	369.677
2021-02-22	377.491	375.622	369.627
2021-02-23	375.635	375.571	369.576
2021-02-24	377.178	375.518	369.524
2021-02-25	375.416	375.464	369.47
2021-02-26	375.653	375.408	369.414
2021-03-01	376.565	375.351	369.357
2021-03-02	376.374	375.292	369.298
2021-03-03	376.779	375.231	369.237
2021-03-04	375.398	375.169	369.174
2021-03-05	376.615	375.104	369.11
2021-03-08	377.973	375.038	369.043
2021-03-09	378.715	374.969	368.975
2021-03-10	375.584	374.899	368.904
2021-03-11	375.825	374.826	368.832
2021-03-12	372.029	374.752	368.757
2021-03-15	375.548	374.675	368.68
2021-03-16	374.446	374.596	368.601
2021-03-17	375.628	374.515	368.52
2021-03-18	375.937	374.432	368.437
2021-03-19	372.72	374.346	368.352
2021-03-22	375.847	374.259	368.264
2021-03-23	374.445	374.169	368.175
2021-03-24	376.782	374.077	368.083
2021-03-25	375.601	373.984	367.989
2021-03-26	371.202	373.888	367.893
2021-03-29	375.508	373.791	367.796
2021-03-30	374.374	373.691	367.697
2021-03-31	373.883	373.59	367.596
2021-04-01	375.202	373.488	367.493
2021-04-02	375.231	373.384	367.389
2021-04-05	378.057	373.278	367.283
2021-04-06	372.859	373.171	367.177
2021-04-07	374.214	373.063	367.069
2021-04-08	372.624	372.954	366.959
2021-04-09	370.556	372.844	366.849
2021-04-12	373.506	372.733	366.738
2021-04-13	371.477	372.621	366.626
2021-04-14	374.944	372.508	366.514
2021-04-15	374.346	372.395	366.4
2021-04-16	373.776	372.281	366.286
2021-04-19	372.619	372.167	366.172
2021-04-20	373.212	372.052	366.057
2021-04-21	372.965	371.937	365.942
2021-04-22	375.78	371.822	365.827
2021-04-23	372.167	371.707	365.712
2021-04-26	373.449	371.592	365.597
2021-04-27	373.177	371.478	365.483
2021-04-28	372.487	371.363	365.369
2021-04-29	370.081	371.25	365.255
2021-04-30	366.729	371.137	365.142
2021-05-03	370.278	371.024	365.03
2021-05-04	371.345	370.913	364.918
2021-05-05	370.56	370.802	364.807
2021-05-06	370.916	370.692	364.698
2021-05-07	369.956	370.584	364.589
2021-05-10	373.169	370.476	364.481
2021-05-11	372.615	370.369	364.374
2021-05-12	373.326	370.264	364.269
2021-05-13	371.604	370.16	364.165
2021-05-14	367.811	370.057	364.062
2021-05-17	370.628	369.955	363.96
2021-05-18	370.319	369.855	363.86
2021-05-19	369.186	369.756	363.762
2021-05-20	369.076	369.659	363.664
2021-05-21	369.777	369.564	363.569
2021-05-24	368.831	369.47	363.475
2021-05-25	368.253	369.379	363.384
2021-05-26	367.625	369.288	363.294
2021-05-27	366.369	369.2	363.205
2021-05-28	365.748	369.114	363.119
2021-05-31	382.687	369.03	363.035
2021-06-01	369.725	368.947	362.952
2021-06-02	366.07	368.867	362.871
2021-06-03	366.409	368.788	362.793
2021-06-04	363.546	368.711	362.716
2021-06-07	362.268	368.636	362.641
2021-06-08	365.728	368.564	362.568
2021-06-09	365.103	368.493	362.498
2021-06-10	364.301	368.424	362.429
2021-06-11	362.643	368.357	362.362
2021-06-14	366.392	368.292	362.297
2021-06-15	366.749	368.229	362.234
2021-06-16	365.939	368.168	362.173
2021-06-17	362.193	368.11	362.114
2021-06-18	362.468	368.053	362.058
2021-06-21	362.328	367.999	362.003
2021-06-22	367.253	367.946	361.951
2021-06-23	365.169	367.896	361.901
2021-06-24	365.388	367.848	361.853
2021-06-25	367.824	367.803	361.808
2021-06-28	367.836	367.759	361.764
2021-06-29	364.68	367.718	361.723
2021-06-30	364.655	367.679	361.684
2021-07-01	364.391	367.643	361.647
2021-07-02	362.042	367.609	361.613
2021-07-05	369.624	367.577	361.582
2021-07-06	364.251	367.548	361.552
2021-07-07	363.969	367.521	361.526
2021-07-08	368.494	367.497	361.502
2021-07-09	365.885	367.476	361.48
2021-07-12	368.618	367.457	361.462
2021-07-13	366.949	367.441	361.445
2021-07-14	366.884	367.427	361.432
2021-07-15	365.728	367.416	361.421
2021-07-16	363.249	367.408	361.413
2021-07-19	367.526	367.402	361.407
2021-07-20	367.331	367.399	361.404
2021-07-21	364.232	367.399	361.403
2021-07-22	366.508	367.401	361.405
2021-07-23	363.613	367.405	361.41
2021-07-26	364.15	367.413	361.417
2021-07-27	365.562	367.422	361.427
2021-07-28	364.995	367.434	361.439
2021-07-29	362.097	367.449	361.453
2021-07-30	365.332	367.466	361.47
2021-08-02	365.341	367.485	361.49
2021-08-03	366.1	367.507	361.512
2021-08-04	368.325	367.531	361.536
2021-08-05	369.152	367.558	361.562
2021-08-06	368.279	367.587	361.591
2021-08-09	369.302	367.618	361.622
2021-08-10	369.027	367.651	361.655
2021-08-11	368.1	367.686	361.69
2021-08-12	367.302	367.723	361.728
2021-08-13	363.644	367.763	361.767
2021-08-16	369.925	367.804	361.808
2021-08-17	369.324	367.847	361.851
2021-08-18	367.882	367.891	361.896
2021-08-19	367.266	367.938	361.942
2021-08-20	365.798	367.986	361.99
2021-08-23	369.128	368.035	362.039
2021-08-24	367.234	368.085	362.09
2021-08-25	367.758	368.137	362.141
2021-08-26	370.066	368.189	362.194
2021-08-27	366.114	368.242	362.247
2021-08-30	366.513	368.296	362.301
2021-08-31	367.525	368.351	362.355
2021-09-01	368.226	368.405	362.41
2021-09-02	368.758	368.46	362.464
2021-09-03	368.225	368.515	362.519
2021-09-06	382.299	368.57	362.574
2021-09-07	369.444	368.624	362.629
2021-09-08	366.898	368.679	362.683
2021-09-09	367.548	368.733	362.737
2021-09-10	366.548	368.787	362.791
2021-09-13	368.438	368.84	362.844
2021-09-14	365.759	368.893	362.897
2021-09-15	369.057	368.946	362.95
2021-09-16	368.728	368.998	363.002
2021-09-17	365.464	369.05	363.054
2021-09-20	369.154	369.101	363.105
2021-09-21	369.013	369.152	363.156
2021-09-22	369.905	369.202	363.206
2021-09-23	371.337	369.252	363.256
2021-09-24	369.267	369.302	363.306
2021-09-27	371.241	369.351	363.355
2021-09-28	370.796	369.4	363.404
2021-09-29	371.364	369.449	363.453
2021-09-30	372.016	369.497	363.501
2021-10-01	369.052	369.546	363.55
2021-10-04	367.082	369.594	363.598
2021-10-05	368.748	369.642	363.646
2021-10-06	369.373	369.691	363.695
2021-10-07	370.16	369.739	363.743
2021-10-08	369.811	369.788	363.792
2021-10-11	374.228	369.836	363.84
2021-10-12	369.703	369.885	363.889
2021-10-13	369.891	369.934	363.938
2021-10-14	370.519	369.983	363.987
2021-10-15	369.819	370.032	364.036
2021-10-18	374.86	370.082	364.086
2021-10-19	374.299	370.131	364.135
2021-10-20	371.987	370.181	364.185
2021-10-21	373.31	370.231	364.235
2021-10-22	369.782	370.28	364.284
2021-10-25	373.454	370.33	364.334
2021-10-26	370.205	370.38	364.384
2021-10-27	371.785	370.43	364.434
2021-10-28	369.148	370.48	364.484
2021-10-29	366.464	370.53	364.533
2021-11-01	369.907	370.579	364.583
2021-11-02	370.989	370.628	364.632
2021-11-03	371.225	370.676	364.68
2021-11-04	374.554	370.724	364.728
2021-11-05	369.267	370.772	364.775
2021-11-08	374.219	370.818	364.822
2021-11-09	371.189	370.865	364.869
2021-11-10	371.967	370.911	364.914
2021-11-11	372.586	370.956	364.96
2021-11-12	369.626	371	365.004
2021-11-15	372.961	371.044	365.048
2021-11-16	372.436	371.087	365.091
2021-11-17	371.51	371.129	365.133
2021-11-18	371.748	371.171	365.174
2021-11-19	368.227	371.211	365.215
2021-11-22	372.22	371.251	365.255
2021-11-23	370.812	371.29	365.293
2021-11-24	367.477	371.327	365.331
2021-11-25	375.93	371.364	365.368
2021-11-26	380.1	371.399	365.403
2021-11-29	372.583	371.433	365.437
2021-11-30	368.259	371.466	365.47
2021-12-01	370.304	371.498	365.501
2021-12-02	366.881	371.528	365.531
2021-12-03	368.052	371.557	365.56
2021-12-06	368.373	371.584	365.588
2021-12-07	366.145	371.61	365.614
2021-12-08	366.966	371.635	365.639
2021-12-09	368.521	371.658	365.662
2021-12-10	365.801	371.68	365.684
2021-12-13	370.104	371.701	365.704
2021-12-14	370.715	371.72	365.723
2021-12-15	369.302	371.738	365.741
2021-12-16	367.76	371.754	365.758
2021-12-17	365.241	371.769	365.773
2021-12-20	370.502	371.783	365.786
2021-12-21	372.036	371.795	365.799
2021-12-22	372.342	371.806	365.81
2021-12-23	369.991	371.816	365.82
2021-12-24	375.388	371.824	365.828
2021-12-27	375.748	371.832	365.835
2021-12-28	374.987	371.837	365.841
2021-12-29	376.297	371.842	365.845
2021-12-30	377.321	371.845	365.848
2021-12-31	376.771	371.847	365.85
2022-01-03	369.5	371.847	365.851
2022-01-04	370.688	371.847	365.85
2022-01-05	371.882	371.845	365.849
2022-01-06	375.019	371.843	365.846
2022-01-07	372.728	371.839	365.842
2022-01-10	372.612	371.834	365.837
2022-01-11	372.688	371.828	365.832
2022-01-12	374.856	371.821	365.824
2022-01-13	373.752	371.813	365.816
2022-01-14	373.897	371.804	365.807
2022-01-17	382.058	371.794	365.797
2022-01-18	371.677	371.782	365.786
2022-01-19	373.552	371.77	365.773
2022-01-20	373.592	371.757	365.76
2022-01-21	375.144	371.742	365.746
2022-01-24	373.77	371.727	365.73
2022-01-25	376.254	371.711	365.714
2022-01-26	372.539	371.693	365.697
2022-01-27	374.521	371.675	365.678
2022-01-28	369.588	371.656	365.659
2022-01-31	375.397	371.635	365.638
2022-02-01	375.013	371.614	365.617
2022-02-02	373.72	371.591	365.594
2022-02-03	374.078	371.567	365.57
2022-02-04	373.087	371.541	365.544
2022-02-07	375.196	371.515	365.518
2022-02-08	371.999	371.487	365.49
2022-02-09	373.417	371.457	365.46
2022-02-10	370.341	371.426	365.429
2022-02-11	370.522	371.393	365.396
2022-02-14	366.87	371.359	365.362
2022-02-15	371.276	371.323	365.326
2022-02-16	370.863	371.285	365.288
2022-02-17	371.96	371.246	365.249
2022-02-18	369.316	371.205	365.208
2022-02-21	377.102	371.163	365.166
2022-02-22	373.739	371.118	365.121
2022-02-23	373.551	371.072	365.075
2022-02-24	369.627	371.024	365.027
2022-02-25	369.949	370.974	364.977
2022-02-28	373.649	370.922	364.924
2022-03-01	371.089	370.867	364.87
2022-03-02	367.475	370.811	364.814
2022-03-03	373.981	370.752	364.755
2022-03-04	369.412	370.691	364.694
2022-03-07	370.86	370.628	364.631
2022-03-08	371.745	370.562	364.565
2022-03-09	368.726	370.494	364.497
2022-03-10	371.063	370.424	364.426
2022-03-11	368.261	370.351	364.353
2022-03-14	371.249	370.275	364.278
2022-03-15	372.032	370.176	364.179
2022-03-16	371.074	370.076	364.078
2022-03-17	370.988	369.974	363.976
2022-03-18	370.466	369.871	363.873
2022-03-21	371.204	369.767	363.769
2022-03-22	373.39	369.662	363.664
2022-03-23	372.609	369.556	363.559
2022-03-24	371.203	369.45	363.453
2022-03-25	368.482	369.344	363.347
2022-03-28	369.24	369.238	363.24
2022-03-29	371.337	369.131	363.133
2022-03-30	369.262	369.024	363.026
2022-03-31	370.057	368.916	362.919
2022-04-01	369.476	368.809	362.811
2022-04-04	368.063	368.701	362.704
2022-04-05	367.199	368.593	362.596
2022-04-06	371.812	368.485	362.488
2022-04-07	367.98	368.377	362.38
2022-04-08	363.933	368.269	362.271
2022-04-11	369.631	368.16	362.163
2022-04-12	368.988	368.052	362.054
2022-04-13	369.391	367.943	361.946
2022-04-14	367.576	367.834	361.837
2022-04-15	368.906	367.725	361.728
2022-04-18	370.859	367.616	361.619
2022-04-19	367.131	367.507	361.51
2022-04-20	365.848	367.398	361.4
2022-04-21	370.063	367.289	361.291
2022-04-22	363.967	367.179	361.181
2022-04-25	365.84	367.069	361.072
2022-04-26	367.464	366.96	360.962
2022-04-27	366.879	366.85	360.852
2022-04-28	367.224	366.74	360.742
2022-04-29	367.265	366.63	360.632
2022-05-02	369.689	366.519	360.522
2022-05-03	366.422	366.409	360.411
2022-05-04	366.362	366.299	360.301
2022-05-05	368.022	366.188	360.19
2022-05-06	366.394	366.077	360.08
2022-05-09	370.515	365.967	359.969
2022-05-10	370.743	365.856	359.858
2022-05-11	367.104	365.745	359.747
2022-05-12	366.388	365.633	359.636
2022-05-13	361.094	365.522	359.524
2022-05-16	362.899	365.411	359.413
2022-05-17	366.319	365.299	359.301
2022-05-18	365.922	365.187	359.19
2022-05-19	363.304	365.076	359.078
2022-05-20	363.572	364.964	358.966
2022-05-23	365.75	364.851	358.853
2022-05-24	367.244	364.739	358.741
2022-05-25	365.626	364.627	358.629
2022-05-26	364.675	364.514	358.516
2022-05-27	360.171	364.401	358.403
2022-05-30	375.76	364.289	358.291
2022-05-31	361.482	364.176	358.178
2022-06-01	362.941	364.062	358.064
2022-06-02	363.562	363.949	357.951
2022-06-03	364.929	363.835	357.837
2022-06-06	364.276	363.722	357.724
2022-06-07	362.701	363.608	357.61
2022-06-08	362.072	363.494	357.496
2022-06-09	367.522	363.38	357.382
2022-06-10	359.983	363.265	357.267
2022-06-13	364.335	363.151	357.153
2022-06-14	359.672	363.036	357.038
2022-06-15	358.33	362.921	356.923
2022-06-16	362.49	362.806	356.808
2022-06-17	358.545	362.691	356.693
2022-06-20	365.371	362.576	356.577
2022-06-21	363.02	362.46	356.462
2022-06-22	361.541	362.344	356.346
2022-06-23	358.882	362.228	356.23
2022-06-24	358.613	362.112	356.114
2022-06-27	359.257	361.996	355.997
2022-06-28	363.327	361.879	355.881
2022-06-29	363.786	361.762	355.764
2022-06-30	360.143	361.646	355.647
2022-07-01	358.899	361.529	355.53

## Sheet: Fig. 2B
Female	Male
7.05396	8.30208
5.50336	6.63208
5.20717	9.79553
8.67915	7.58437
10.4045	22.1285
39.1743	52.8209
4.9195	8.29887
6.31435	6.45306
8.93164	0.370939
9.8761	0.335552
6.40381	6.71705
11.7946	5.92878
15.6613	19.1431
11.4115	9.21631
4.93224	7.15002
12.5085	7.93806
17.2878	8.90837
7.02294	5.16302
5.262	12.3443
6.76162	5.71949
9.30602	3.52411
11.8778	10.2726
7.09068	3.63126
8.18606	10.7613
6.86409	7.81224
23.0992	25.5264
8.63234	10.7086
13.9756	4.97625
13.3223	6.14334
8.57016	8.72349
7.12166	3.22784
6.71243	5.03842

## Sheet: Fig. 2C
< 30	30-45	45-60	> 60
11.9366	6.23759	5.40633	7.39142
0.46502	9.18586	5.20952	7.09538
5.73362	3.92062	7.97242	7.7851
6.25237	4.53327	8.73022	11.5794
13.5303	10.0042	10.9001	19.9448
41.2679	43.8253	37.969	50.3537
5.0477	4.14326	8.20942	6.83102
9.32237	12.6441	3.54723	1.19295
2.2291	5.83681	7.86517	6.41292
7.79172	6.86648	8.16657	3.94046
10.5016	2.27711	8.06664	7.52408
15.151	11.9615	2.46492	10.9903
28.4601	15.1299	12.7839	15.3273
14.8222	14.0502	9.81536	5.27457
5.75629	6.64518	3.67528	8.70815
13.5737	16.124	8.56918	7.12123
21.7202	15.2434	13.9445	11.316
6.7917	11.2735	8.58484	-0.40855
0.288056	5.61523	9.01259	9.61911
6.66142	4.32933	9.18164	5.6416
8.02754	8.26781	7.26406	6.87132
18.6244	12.516	8.50524	10.1326
12.2304	4.90343	5.00499	4.90351
5.20244	6.36611	10.4149	12.1469
7.97952	4.15293	5.50864	10.0894
21.9239	22.4157	22.6619	27.5104
5.34871	8.32322	10.6769	10.0597
11.4274	20.0436	9.87726	4.96005
14.7339	13.5208	13.1912	4.579
6.04515	6.79205	9.14872	11.8555
8.01943	0.576675	7.62176	8.95639
6.22114	10.3892	4.1322	6.39682

## Sheet: Fig. 2D
D+25 to D+2	D+2 to R+1	R+1 to R+10	R+10 to R+43
4.808	7.94404	10.3423	5.21945
3.34459	1.37357	8.47141	10.8514
1.9805	6.50012	5.58571	10.8822
9.53892	11.1066	5.07066	7.61282
11.6481	11.0461	25.3581	7.09743
47.81	42.8922	42.6066	41.7856
2.61849	3.27134	8.45713	10.1773
7.37005	7.84613	6.7356	2.32642
3.39515	3.99134	7.85537	8.97584
5.44896	11.8337	6.09858	3.3377
6.60985	10.6768	3.82166	6.05373
13.676	4.48024	12.1692	7.69784
11.1312	14.5942	16.5084	21.9922
3.06906	13.3031	11.5841	11.5607
9.38144	9.28443	2.87177	3.32327
17.0117	8.80152	6.3457	12.2256
11.6387	13.4241	17.3933	16.1505
6.72886	7.70274	5.70424	6.05415
9.73815	4.22581	10.5389	3.6613
3.17408	7.18197	7.86672	7.25086
6.09865	9.94507	6.60785	6.8601
11.3967	12.4294	12.4664	9.95687
7.03921	4.94397	4.61212	8.13575
7.07798	7.64406	6.24497	14.7087
8.74296	10.7867	5.2875	3.18906
22.8888	22.1454	23.2582	26.7448
10.4243	6.39854	6.44202	13.2057
13.5816	9.58948	14.9533	7.52757
7.8641	14.8889	15.6057	5.78742
6.24504	10.2468	8.49229	9.67139
2.04028	11.0824	8.91818	2.54659
10.1122	7.15003	3.48042	5.60363

## Sheet: Fig. 2E
White	Black or African American	Asian	Other or Unknown
6.66948	0.878813	10.5199	12.3223
6.13884	4.68566	1.25361	7.76499
7.17318	-2.52627	0.305144	6.5456
6.94933	15.8392	6.31449	17.3691
13.4735	5.88181	11.6845	23.0974
44.3906	29.8991	49.1366	41.7551
7.54132	-10.4257	3.94067	3.31012
5.4838	12.8491	9.33782	6.72474
5.70966	-3.95677	4.4115	16.1407
6.81511	26.5493	-10.1155	2.06076
7.26147	-1.99492	11.1362	6.05872
10.9087	7.50391	11.5257	-7.02717
17.1499	11.8804	1.78543	16.0286
9.89756	23.0436	-1.08472	13.1821
6.8998	3.12263	-4.5103	3.08297
10.5984	22.2572	12.2913	8.27358
13.1423	34.2123	21.0095	20.3891
6.22912	12.257	8.65039	6.39118
6.62616	15.7982	0.658269	5.70407
6.41537	6.35247	12.925	5.73226
7.23538	16.882	14.7898	4.47807
10.3632	22.2743	11.0543	18.6525
6.38443	11.005	-0.37275	4.75339
10.4682	-11.8417	9.11585	5.43562
7.61164	-5.09671	1.41669	8.25188
23.467	23.2864	31.0633	24.514
9.53743	9.80834	9.77328	3.97383
10.4717	18.6051	13.6852	13.5771
11.243	10.157	8.41232	10.3832
7.73015	20.8691	15.4489	10.1769
5.77022	13.9501	-6.98265	13.5782
5.26432	8.37972	3.01577	17.0586

## Sheet: Fig. 2F
Eastern	Central	Mountain	Pacific
7.70994	8.86548	-3.25776	5.44318
1.10916	10.3285	0.483778	12.6593
9.58208	2.75726	-4.42173	9.63502
7.91241	11.6868	5.13152	2.97205
6.28993	25.9094	7.95948	11.3545
50.717	36.3356	40.1109	39.2681
12.805	2.25156	-0.88146	-2.22933
6.32722	7.79861	0.967117	3.35152
3.00809	8.58474	4.57694	10.439
5.6744	11.7478	1.662	1.16974
7.14924	6.25169	16.889	2.94007
14.7744	8.49904	-3.45102	-0.40885
15.5398	16.3854	8.96782	22.4127
13.3585	10.9782	0.207508	4.19849
5.00745	7.56597	8.80032	5.16734
12.3766	7.53105	11.2235	13.053
12.9093	15.7487	12.4	19.2223
9.3838	5.64997	7.77417	0.037271
7.29867	6.10152	8.89874	6.30486
7.80642	5.71282	7.45201	3.56913
6.21121	11.3041	5.61537	3.49786
12.2477	10.6907	11.4647	12.0667
6.07885	6.07789	8.69631	5.5231
13.6631	5.18643	-1.60876	9.00581
8.1327	6.92362	14.3511	0.306258
26.0455	20.0884	22.5744	26.059
7.79899	9.36743	7.92408	12.9474
10.8756	11.7226	12.7246	10.957
12.6526	13.5439	9.01946	1.77509
9.47546	8.48435	12.3303	5.99469
6.77744	9.14325	6.22789	-0.19238
6.22056	7.46446	4.24087	5.72434

## Sheet: Fig. 2G
No College	Yes College
5.39734	8.10614
7.882	5.49721
5.26757	7.30017
2.93058	9.91101
16.476	13.4855
25.5252	48.5873
0.782441	7.15377
3.65803	7.27245
3.77872	6.6705
10.6892	6.1848
7.89171	5.95667
9.98079	10.1002
10.0613	18.4746
9.15347	10.9923
7.02128	5.70001
11.2272	11.1647
11.286	15.8985
7.00277	6.45036
7.41334	7.4913
3.20696	7.5881
6.47715	8.16557
4.17805	13.8991
7.25507	5.8778
7.51752	9.25702
10.2767	5.80508
19.5232	25.1955
0.759241	11.9903
9.51437	11.8364
8.35893	12.0479
10.4602	7.97396
4.0345	6.67323
2.10104	7.36513

## Sheet: Fig. 3A
Reference	Post-ASDE
100.654	98.1092
99.5668	98.3745
100.614	98.3034
100.047	97.8344
99.9437	92.5382
100.035	98.3844
99.446	98.3843
99.5607	98.3525
99.4283	98.1924
100.163	98.1643
99.7945	96.572
100.561	97.2551
99.7502	97.1396
99.9065	98.1873
99.1008	98.0013
99.3507	96.8878
99.2717	98.3688
100.152	97.5773
99.9849	98.1604
100.001	95.6089
100.843	97.2455
99.827	98.2725
99.0568	98.2441

## Sheet: Fig. 3B
Reference	Post-ASDE
100.805	100.215
99.2629	100.385
100.498	100.087
99.9217	99.8175
100.109	100.445
100.473	100.364
99.7334	100.297
99.133	99.3073
99.1032	99.2401
100.159	99.4008
100.214	101.162
100.447	100.446
99.9278	100.494
99.6578	99.5564
100.872	101.098
99.0928	100.558
99.2486	99.9991
100.335	100.175
100.28	100.334
100.645	100.195
99.976	100.564
100.103	99.1596
98.7965	100.066

## Sheet: Fig. 3C
Reference	Post-ASDE
9.19015	9.04669
9.1091	8.97738
8.91566	8.62075
8.78688	8.71689
8.80217	8.37228
8.49057	8.63117
8.95736	8.97396
8.76439	8.95174
8.94238	9.00611
8.38296	8.65467
8.47048	8.92068
8.45628	8.50359
8.56816	8.75423
8.6932	8.67389
8.59102	8.87668
8.44208	8.63923
8.38966	8.78064
8.833	8.73606
8.77503	8.74559
8.79496	8.38861
8.68326	8.76822
8.80864	8.80561
8.6334	8.85715

[truncated: 26 more sheets: Fig. 3D, Fig. 4A, Fig. 4B, Fig. S1A, Fig. S1B, Fig. S1C, Fig. S1D, Fig. S1E, Fig. S1F, Fig. S1G, Fig. S1H, Fig. S1I, Fig. S1J, Fig. S1K, Fig. S1L, Fig. S1M, Fig. S1N, Fig. S1O, Fig. S1P, Fig. S1Q …]
